# Supplementary material for: Detecting SNPs underlying domestication-related traits in soybean
Source: BMC Plant Biol. 2014 Sep 26;14:251. doi: 10.1186/s12870-014-0251-1 (PMC4180965; doi:10.1186/s12870-014-0251-1)
Supplement: Additional file 1: — The provenance of the 55 additional soybean accessions. [file 12870_2014_251_MOESM1_ESM.xlsx]

## Sheet: Sheet3
Additional file 1 The provenance of the 55 additional accessions.
Code	Name	Type	Country
NA	Lv75	Bred	Japan
WDD01381	Dunajka	Bred	Poland
WDD01438	Yuwoidu	Bred	North Korea
WDD01439	NA	Bred	North Korea
WDD01441	NA	Bred	North Korea
WDD01444	NA	Bred	North Korea
WDD01445	NA	Bred	North Korea
WDD01446	NA	Bred	North Korea
WDD01448	NA	Bred	North Korea
WDD01449	NA	Bred	North Korea
WDD01069	Boige du Lot et Geronne	Bred	Germany
WDD01307	Flora	Bred	French
WDD02130	Namhae Kong	Bred	South Korea
WDD02134	Baecheon Kong	Bred	South Korea
WDD02135	Milyang Kong	Bred	South Korea
WDD02137	Shinpaldal kong2	Bred	South Korea
WDD02146	Malli Kong	Bred	South Korea
WDD01433	Icar 166	Bred	Romania
WDD00001	Clark-L1	Bred	USA
WDD00167	Harosoy	Bred	USA
WDD00467	Peking	Landrace	USA
WDD00528	Amsoy	Bred	USA
WDD00570	Fayette	Bred	USA
WDD00585	Williams	Bred	USA
WDD00626	PI196160	Landrace	USA
WDD00632	PI486355	Landrace	USA
WDD00643	PI437654	Landrace	USA
WDD00699	Bragg	Bred	USA
WDD00721	Forrest	Bred	USA
WDD00995	PI 88788	Landrace	USA
WDD01623	Hartwig	Bred	USA
WDD01624	Hill	Bred	USA
WDD01641	Lee	Bred	USA
WDD00788	Nigeria5	Bred	Nigeria
WDD00791	Luguang	Bred	Japan
WDD00804	Gongchenbaiyue	Bred	Japan
WDD01200	Asamidori	Bred	Japan
WDD01201	Himekogame	Bred	Japan
WDD01248	NA	Bred	Japan
WDD01250	NA	Bred	Japan
WDD01252	Tokachi	Bred	Japan
WDD01263	NA	Bred	Japan
WDD01264	NA	Bred	Japan
WDD01266	NA	Bred	Japan
WDD01267	NA	Bred	Japan
WDD01268	NA	Bred	Japan
WDD01269	NA	Bred	Japan
WDD01274	NA	Bred	Japan
WDD01165	Amur 41	Bred	Russian Federation
WDD01167	Amur 283	Bred	Russian Federation
WDD01174	Salut 216	Bred	Russian Federation
WDD01192	Херсонская2	Bred	Russian Federation
WDD01199	NA	Bred	Russian Federation
WDD01451	Nova	Bred	Italy
Note: NA, not available
