# Supplementary material for: Detecting SNPs underlying domestication-related traits in soybean
Source: BMC Plant Biol. 2014 Sep 26;14:251. doi: 10.1186/s12870-014-0251-1 (PMC4180965; doi:10.1186/s12870-014-0251-1)
Supplement: Additional file 2: — Population statistics associated with the 552 SNP loci used to genotype the 418 soybean accessions. [file 12870_2014_251_MOESM2_ESM.xls]

## Sheet: Sheet2
-0.0297384
-0.0281975
-0.0277031
-0.0271458
-0.0266917
-0.026416
-0.0262634
-0.0257432
-0.0256993
-0.0253601
-0.0252279
-0.0245491
-0.0241778
-0.0240097
-0.0239438
-0.0233254
-0.0230087
-0.0228285
-0.0227854
-0.0225806
-0.021866
-0.0217415
-0.0216129
-0.0214657
-0.021228
-0.0212095
-0.020985
-0.0206459
-0.0203198
-0.0199031
-0.0198752
-0.0198372
-0.019778
-0.0197014
-0.0194083
-0.019369
-0.0192835
-0.019221
-0.019162
-0.0190655
-0.0188288
-0.0188003
-0.0186771
-0.018547
-0.0184963
-0.0184638
-0.0184326
-0.0182376
-0.0180273
-0.0179545
-0.0178818
-0.0175785
-0.0173273
-0.0171577
-0.0171179
-0.0170628
-0.01705
-0.0169982
-0.016886
-0.0168376
-0.0167467
-0.016638
-0.0163487
-0.0161571
-0.0160807
-0.0160339
-0.0156713
-0.0156089
-0.0155271
-0.0154619
-0.0153771
-0.015374
-0.0153436
-0.015323
-0.0151954
-0.0149014
-0.0147667
-0.0143057
-0.0140443
-0.0140273
-0.0138419
-0.0138184
-0.01379
-0.0137885
-0.0135489
-0.0134273
-0.0132813
-0.0132538
-0.0132395
-0.013238
-0.0129714
-0.0128263
-0.0125778
-0.0124125
-0.0123483
-0.0123471
-0.012317
-0.0122708
-0.0122663
-0.0121329
-0.0120871
-0.0120801
-0.0119568
-0.0119336
-0.01182
-0.0117359
-0.0117284
-0.0116759
-0.0115585
-0.0114451
-0.0113086
-0.0112995
-0.0110396
-0.0109535
-0.0109302
-0.0108821
-0.0107918
-0.0107424
-0.0106871
-0.0106595
-0.0106142
-0.010448
-0.0102806
-0.0101327
-0.0100083
-0.00990522
-0.00989852
-0.00977225
-0.0095681
-0.00953303
-0.00952456
-0.00948044
-0.00941645
-0.00941402
-0.00939237
-0.00921348
-0.00915479
-0.00911253
-0.00907983
-0.00906691
-0.00881039
-0.00877897
-0.00877859
-0.00862064
-0.00856705
-0.00855698
-0.00847861
-0.00847612
-0.00843535
-0.00839039
-0.00837819
-0.00813697
-0.00811985
-0.0081172
-0.00799052
-0.00789063
-0.00771471
-0.00768042
-0.00765664
-0.00759005
-0.00750828
-0.00741755
-0.00733725
-0.00732997
-0.00732997
-0.00721773
-0.00720145
-0.00685865
-0.00673195
-0.00672046
-0.00660159
-0.00650544
-0.00645795
-0.00643854
-0.00640228
-0.00635367
-0.00630415
-0.00623697
-0.0062212
-0.00615516
-0.00615516
-0.00613282
-0.00609285
-0.00608223
-0.0060786
-0.00602349
-0.00592069
-0.00580688
-0.00576997
-0.00568089
-0.0055315
-0.00539641
-0.00527987
-0.00525491
-0.00514089
-0.00511761
-0.00511544
-0.00506141
-0.00495032
-0.00494118
-0.00490248
-0.00489553
-0.00488983
-0.00480956
-0.00478718
-0.00477815
-0.00473817
-0.00466781
-0.0046375
-0.00434655
-0.00434469
-0.00422181
-0.00412376
-0.00406321
-0.00398218
-0.00393348
-0.00374227
-0.00371106
-0.00368586
-0.00350054
-0.00337525
-0.00336086
-0.00334831
-0.00333844
-0.00329448
-0.0032926
-0.00313612
-0.00312329
-0.00312247
-0.00291868
-0.00278927
-0.00276021
-0.00272721
-0.00270823
-0.00268363
-0.00261213
-0.00257345
-0.00255977
-0.00248938
-0.00242663
-0.00241184
-0.00239147
-0.00226799
-0.00217451
-0.00216377
-0.00211156
-0.00206682
-0.00203538
-0.00200565
-0.00199931
-0.00193844
-0.00190113
-0.00184367
-0.00175763
-0.00174808
-0.00173289
-0.00168417
-0.00160705
-0.00158698
-0.00157547
-0.00155978
-0.00147888
-0.0014754
-0.00144629
-0.00135179
-0.00132953
-0.00126805
-0.00118424
-0.00113375
-0.00109
-0.00105186
-0.00104441
-0.00102209
-0.00100518
-0.000937627
-0.00085911
-0.000754609
-0.000643873
-0.000576263
-0.000566111
-0.00053213
-0.000529241
-0.000509701
-0.000490838
-0.000475536
-0.000449618
-0.000404035
-0.000394062
-0.00039032
-0.000372622
-0.000285213
-0.00026706
-0.000243397
-0.000163501
-9.0376e-05
-6.85453e-05
7.63131e-06
9.00667e-05
0.000101955
0.000103526
0.000103526
0.000162726
0.000164901
0.000204873
0.000265285
0.000297709
0.000379585
0.00043791
0.000614237
0.000654043
0.000666634
0.000672395
0.000696549
0.000772981
0.00079983
0.000801931
0.00085946
0.000883386
0.000900319
0.000933236
0.000937936
0.000947489
0.000964144
0.00100098
0.00107584
0.00111378
0.0011244
0.00122208
0.00127076
0.00136439
0.00138451
0.00139219
0.00158307
0.00162934
0.001631
0.00165642
0.00173361
0.00176065
0.00184784
0.00186124
0.00191957
0.00200195
0.0021609
0.0021986
0.00220106
0.00226106
0.00226336
0.00232171
0.00234991
0.00247236
0.00251742
0.00255654
0.00260443
0.00260718
0.00289222
0.00294003
0.00300101
0.00304678
0.00305768
0.00310255
0.00311836
0.00313882
0.00315185
0.00321475
0.00356455
0.00369325
0.00369752
0.00371067
0.00371277
0.00374804
0.00382739
0.00385393
0.00393838
0.00394192
0.00420939
0.00423201
0.00429334
0.00449521
0.00451446
0.00453267
0.00477774
0.0048351
0.00484931
0.00487686
0.00491996
0.00496919
0.00508951
0.00520948
0.00531292
0.00539652
0.00548552
0.00554935
0.00560191
0.00562174
0.00564831
0.00572941
0.00596562
0.00599313
0.00603435
0.00605646
0.00638463
0.006531
0.00654544
0.00682584
0.00691561
0.00703203
0.00719607
0.00735352
0.00755357
0.00758009
0.00758673
0.00774246
0.00777639
0.00779455
0.00788777
0.00810717
0.00816147
0.00817668
0.00821009
0.00822069
0.00832167
0.00841676
0.00851549
0.00857198
0.00866089
0.00892632
0.00904265
0.00910341
0.009331
0.0093788
0.00943993
0.00946846
0.00950029
0.00959994
0.00961995
0.00965
0.00965759
0.0097004
0.0100905
0.010355
0.0103606
0.0104078
0.0105303
0.0108025
0.0108332
0.0109325
0.011151
0.0113181
0.0114115
0.0116054
0.0116761
0.0120113
0.0120467
0.0121529
0.0121579
0.0123244
0.0125752
0.0127418
0.0130379
0.0131171
0.0140957
0.0141664
0.0141734
0.0143359
0.0144344
0.014732
0.0148045
0.0148165
0.0149637
0.0150545
0.0151656
0.0151858
0.0152528
0.015284
0.0155836
0.0156
0.0156551
0.016173
0.0165398
0.0165918
0.016698
0.0168408
0.0170807
0.0175092
0.0178175
0.0179846
0.0182488
0.0188364
0.018914
0.0189842
0.019023
0.0191292
0.0194323
0.0198425
0.020049
0.020074
0.0201368
0.0201424
0.0203473
0.0206824
0.0214459
0.0220839
0.0221946
0.0234574
0.0236172
0.0240417
0.0243414
0.0244798
0.0244897
0.0244934
0.0245129
0.0247959
0.0248892
0.0249297
0.0259748
0.0262236
0.0266635
0.0267575
0.0272254
0.0273232
0.0278799
0.0286908
0.0302074
0.0307643
0.030983
0.0312827
0.0315734
0.0316636
0.0327658
0.0329107
0.0329206
0.0332087
0.0333078
0.0333941
0.0337314
0.0340544
0.034499
0.034813
0.0356251
0.0358133
0.0362511
0.0381066
0.038318
0.0400715
0.0408187
0.0422999
0.042339
0.0439692
0.0445452
0.0491289
0.0518903
0.057986
0.0613654
0.0616581
0.0646094

## Sheet: Sheet1
Additional file 2 Description of population genetic statistics of 552 SNP markers in 418 worldwide soybean accessions.
Marker	SNP type	Physical group	Physical position	SNP location	Gene ID	Amino acid change	Frquency of Major Allele			Gene Diversity			Heterozygosity□
							In the previous study#	In this study		In the previous study#	In this study		In the previous study#	In this study
BARC-016003-02032	C/T	Gm01	1520769	CDS	Glyma01g01950.1	Lys=>Lys	0.921127	0.931034		0.145305	0.128419		0.0112676	0.00985222
BARC-042947-08472	A/G	Gm01	2499551	CDS	Glyma01g03020.1	Stop=>Stop	0.576294	0.585919		0.488358	0.485236		0.0354223	0.0357995
BARC-024477-04899	A/G	Gm01	2699779	CDS	Glyma01g03150.1	Thr=>Thr	0.742507	0.739857		0.382381	0.384937		0.0408719	0.0429594
BARC-017963-02483	A/T	Gm01	3537292	CDS	Glyma01g04060.1	Arg=>Arg	0.887671	0.887828		0.199422	0.199179		0.00547945	0.00477327
BARC-040201-07680	C/G	Gm01	3674121	CDS	Glyma01g04200.1	Arg=>Thr	0.670868	0.676179		0.441608	0.437922		0.0364146	0.0372208
BARC-031705-07216	A/G	Gm01	7078401	3'-UTR	Glyma01g06680.1	-	0.772603	0.774463		0.351375	0.34934		0.0164384	0.0167064
BARC-017909-02439	A/G	Gm01	7694592	Intron	Glyma01g07120		0.699725	0.725301		0.42022	0.398479		0.0220386	0.0240964
BARC-015055-02546	C/T	Gm01	10768239	3'-UTR	Glyma01g09120.1	-	0.700549	0.713768		0.41956	0.408606		0.0274725	0.02657
BARC-039815-07590	A/T	Gm01	39797012	3'-UTR	Glyma01g29470.1	-	0.678474	0.664678		0.436294	0.445762		0.0326975	0.0310263
BARC-044221-08647	C/G	Gm01	48362058	Intergenic			0.788828	0.781623		0.333156	0.341377		0.0408719	0.0405728
BARC-025745-05031	A/G	Gm01	49210328	CDS	Glyma01g36770.1	Tyr=>His	0.507062	0.517456		0.4999	0.499391		0.0310734	0.0274314
BARC-041325-07964	A/G	Gm01	49225801	3'-UTR	Glyma01g36800.1	-	0.502747	0.532609		0.499985	0.497873		0.0659341	0.0652174
BARC-018657-02988	A/T	Gm01	50360622	Intergenic			0.759722	0.734644		0.365089	0.389885		0.00833333	0.00982801
BARC-021531-04135	A/G	Gm01	50846695	3'-UTR	Glyma01g38840.1	-	0.896011	0.904282		0.18635	0.173112		0.025641	0.0251889
BARC-014589-01587	A/G	Gm01	50979742	Intron	Glyma01g39020		0.978082	0.976077		0.0428748	0.0467022		0	0
BARC-039805-07589	A/T	Gm01	52544725	Intron	Glyma01g40890		0.722071	0.684964		0.401369	0.431576		0.0490463	0.0477327
BARC-030807-06945	A/T	Gm01	53063714	3'-UTR	Glyma01g41600.1	-	0.677054	0.661692		0.437304	0.447712		0.0283286	0.0298507
BARC-018835-03260	A/G	Gm01	53570723	CDS	Glyma01g42270.1	Gly=>Asp	0.717697	0.720844		0.405216	0.402456		0.0140449	0.0124069
BARC-044951-08843	C/T	Gm01	54036010	3'-UTR	Glyma01g42910.1	-	0.652239	0.640584		0.453647	0.460473		0.0149254	0.0185676
BARC-042795-08412	A/T	Gm01	54651568	3'-UTR	Glyma01g43700.1	-	0.757534	0.742243		0.367352	0.382636		0.0246575	0.0286396
BARC-029753-06334	A/G	Gm02	97985	CDS	Glyma02g00300.1	Asp=>Gly	0.857143	0.870813		0.244898	0.224995		0.021978	0.0191388
BARC-025791-05069	A/G	Gm02	1071655	CDS	Glyma02g01480.1	Pro=>Pro	0.822888	0.818182		0.291486	0.297521		0.027248	0.0239234
BARC-013995-01298	A/C	Gm02	1892982	Intron	Glyma02g02560		0.886957	0.880769		0.200529	0.21003		0.0231884	0.0230769
BARC-040621-07802	C/T	Gm02	2145685	Intron	Glyma02g02850		0.662125	0.677804		0.447431	0.436771		0.0490463	0.0477327
BARC-027478-06590	C/T	Gm02	2850183	CDS	Glyma02g03580.1	Gly=>Arg	0.759563	0.744019		0.365254	0.380909		0.0273224	0.0334928
BARC-020105-04465	A/G	Gm02	3111353	CDS	Glyma02g03870.1	Stop=>Stop	0.825613	0.843675		0.287952	0.263774		0.0381471	0.0357995
BARC-020103-04463	C/T	Gm02	3111679	3'-UTR	Glyma02g03870.1	-	0.773639	0.787342		0.350243	0.334869		0.0458453	0.0455696
BARC-020481-04638	A/T	Gm02	4033042	3'-UTR	Glyma02g04980.2	-	0.904348	0.884715		0.173006	0.203989		0.0115942	0.0181347
BARC-016063-02049	A/C	Gm02	4544845	Intron	Glyma02g05670		0.527322	0.548926		0.498507	0.495212		0.0382514	0.0429594
BARC-016573-02144	C/T	Gm02	4901232	3'-UTR	Glyma02g06130.1	-	0.61437	0.60026		0.473839	0.479896		0.0439883	0.0442708
BARC-040713-07825	A/G	Gm02	8685663	Intron	Glyma02g10790		0.662921	0.674938		0.446913	0.438793		0.0168539	0.0148883
BARC-025955-05182	A/G	Gm02	9591065	3'-UTR	Glyma02g11400.1	-	0.77248	0.781623		0.35151	0.341377		0.0299728	0.026253
BARC-025183-06457	C/T	Gm02	10630518	Intergenic			0.508242	0.504785		0.499864	0.499954		0.0494505	0.0478469
BARC-030679-06925	C/T	Gm02	10814437	3'-UTR	Glyma02g12520.3	-	0.778237	0.786571		0.345168	0.335754		0.0247934	0.0239808
BARC-016507-02078	A/C	Gm02	15572815	3'-UTR	Glyma02g17250.1	-	0.834254	0.845122		0.276548	0.261782		0.0276243	0.0268293
BARC-018819-03259							0.540872	0.583532		0.496659	0.486045		0.0245232	0.026253
BARC-018115-02528	A/G	Gm02	44075444	3'-UTR	Glyma02g38730.1	-	0.841598	0.837379		0.266622	0.272351		0.030303	0.0291262
BARC-032025-07239	A/C	Gm02	44109125	CDS	Glyma02g38770.1	Leu=>Leu	0.708451	0.728288		0.413097	0.395769		0.0309859	0.0272953
BARC-041581-08046	C/G	Gm02	44414947	3'-UTR	Glyma02g39150.1	-	0.642655	0.655388		0.459299	0.451709		0.0254237	0.0275689
BARC-014923-01922	C/T	Gm02	44482017	CDS	Glyma02g39210.1	Asn=>Ser	0.875342	0.874101		0.218236	0.220097		0.00821918	0.00719424
BARC-017255-02254	A/G	Gm02	44518963	3'-UTR	Glyma02g39260.1	-	0.524523	0.551313		0.498797	0.494734		0.0517711	0.052506
BARC-021561-04146	C/T	Gm02	44574256	Intron	Glyma02g39320		0.742507	0.76611		0.382381	0.358371		0.0299728	0.0286396
BARC-013983-01297	C/T	Gm02	45564632	Intron	Glyma02g40330		0.535813	0.545564		0.497435	0.495848		0.0192837	0.0215827
BARC-026065-05239	C/T	Gm02	47314350	Intron	Glyma02g42240		0.968579	0.953461		0.060867	0.0887469		0.00273224	0.0071599
BARC-027908-06698	C/T	Gm02	48667985	Intergenic			0.953652	0.949132		0.0884003	0.0965618		0.00842697	0.00744417
BARC-014429-01363	A/C	Gm02	50353196	Intron	Glyma02g46380		0.902579	0.889873		0.175861	0.195997		0.189112	0.21519
BARC-025631-06538	G/T	Gm02	50775206	CDS	Glyma02g47030.1	Val=>Gly	0.635246	0.616029		0.463417	0.473075		0.0409836	0.0406699
BARC-028645-05979	C/T	Gm03	2993784	CDS	Glyma03g03200.1	Arg=>Arg	0.752762	0.757908		0.372222	0.366967		0.0303867	0.0413625
BARC-031833-07221	C/T	Gm03	3299192	CDS	Glyma03g03520.1	Pro=>Ser	0.587193	0.588305		0.484795	0.484404		0.0354223	0.0453461
BARC-044085-08610	C/T	Gm03	8158467	3'-UTR	Glyma03g07570.1	-	0.909836	0.911058		0.164069	0.162063		0.00546448	0.00480769
BARC-026133-05276	C/T	Gm03	18399171	CDS	Glyma03g14440.1	Stop=>Gln	0.807365	0.8225		0.311053	0.291988		0.0283286	0.025
BARC-016467-02618	C/T	Gm03	33396145	CDS	Glyma03g26060.1	Leu=>Leu	0.79589	0.791367		0.324898	0.330211		0.030137	0.0335731
BARC-013561-01160	A/G	Gm03	35318420	CDS	Glyma03g27590.1	Leu=>Leu	0.607784	0.628		0.476765	0.467232		0.0538922	0.056
BARC-017957-02480	G/T	Gm03	35349271	CDS	Glyma03g27600.1	Gln=>Lys	0.668033	0.680622		0.44353	0.434751		0.0464481	0.0502392
BARC-014821-01680	C/T	Gm03	38117453	CDS	Glyma03g30170.1	Pro=>Pro	0.612329	0.582339		0.474764	0.486441		0.0356164	0.0381862
BARC-029185-06106	G/T	Gm03	40131490	Intron	Glyma03g32380		0.825613	0.829356		0.287952	0.28305		0.027248	0.026253
BARC-028205-05792	A/C	Gm03	40462434	CDS	Glyma03g32680.1	Arg=>Met	0.632877	0.615752		0.464688	0.473203		0.0273973	0.0381862
BARC-016485-02069	A/G	Gm03	40585266	3'-UTR	Glyma03g32850.1	-	0.753406	0.75895		0.371571	0.36589		0.0299728	0.0238663
BARC-028709-05992	A/G	Gm03	40654717	Intron	Glyma03g32920		0.955041	0.938995		0.0858756	0.114566		0.0027248	0.00239234
BARC-029415-06172	C/T	Gm03	40806336	Intron	Glyma03g33150		0.703039	0.711165		0.417551	0.410819		0.0414365	0.0436893
BARC-018809-03022	G/T	Gm03	41075023	Intergenic			0.80654	0.823389		0.312067	0.290839		0.0217984	0.0238663
BARC-020101-04452	A/G	Gm03	41146728	Intron	Glyma03g33640		0.6	0.590144		0.48	0.483748		0.0273973	0.0264423
BARC-016627-02152	C/G	Gm03	41779706	CDS	Glyma03g34310.1	Arg=>Gly	0.61612	0.650718		0.473032	0.454568		0.0191257	0.0239234
BARC-029997-06773	C/T	Gm03	42982387	3'-UTR	Glyma03g35920.1	-	0.54491	0.579088		0.495966	0.48749		0.0479042	0.0482574
BARC-041953-08144	A/G	Gm03	43551408	Intron	Glyma03g36650		0.612857	0.615099		0.474527	0.473504		0.0485714	0.0618812
BARC-027930-06703	C/T	Gm03	44947999	Intergenic			0.525952	0.506173		0.498653	0.499924		0.0553633	0.0555556
BARC-016535-02085	C/T	Gm03	45416367	CDS	Glyma03g39290.1	Val=>Ile	0.80274	0.781401		0.316697	0.341627		0.0383562	0.0458937
BARC-018125-02530	C/T	Gm03	45517466	Intron	Glyma03g39450		0.649315	0.644391		0.45541	0.458302		0.0383562	0.0429594
BARC-028321-05831	C/T	Gm04	282832	CDS	Glyma04g00520.1	Arg=>Gly	0.975275	0.978469		0.0482279	0.042135		0.032967	0.0287081
BARC-030305-06851	A/T	Gm04	962974	3'-UTR	Glyma04g01470.1	-	0.931746	0.921203		0.127191	0.145175		0.0222222	0.0200573
BARC-044617-08741	A/T	Gm04	982216	3'-UTR	Glyma04g01490.1	-	0.558739	0.542929		0.493099	0.496314		0.0229226	0.0252525
BARC-016117-02283	A/G	Gm04	1083962	3'-UTR	Glyma04g01620.1	-	0.926431	0.910501		0.136314	0.162978		0.0871935	0.097852
BARC-030255-06839	A/C	Gm04	1114155	Intron	Glyma04g01660		0.522535	0.506234		0.498984	0.499922		0.0197183	0.0199501
BARC-029605-06243	A/G	Gm04	1136685	Intron	Glyma04g01700		0.888268	0.867574		0.198496	0.229778		0.0335196	0.0371287
BARC-014277-01301	A/T	Gm04	1431447	CDS	Glyma04g02070.1	Gly=>Gly	0.864384	0.85109		0.234449	0.253472		0.0191781	0.0169492
BARC-030765-06943	A/T	Gm04	1891505	Intron	Glyma04g02660		0.741803	0.764354		0.383062	0.360234		0.0245902	0.0215311
BARC-042801-08413	A/G	Gm04	2045637	CDS	Glyma04g02840.1	Gln=>Arg	0.69891	0.671838		0.42087	0.440944		0.0354223	0.0357995
BARC-024117-04765	C/T	Gm04	2069791	3'-UTR	Glyma04g02860.1	-	0.666209	0.642857		0.444749	0.459184		0.0192308	0.0169492
BARC-029425-06191	C/T	Gm04	2208199	CDS	Glyma04g03030.1	Ala=>Ala	0.880165	0.881995		0.210949	0.208159		0.195592	0.187348
BARC-031733-07217	A/C	Gm04	4054945	CDS	Glyma04g05320.1	Glu=>Ala	0.826975	0.794749		0.286174	0.326246		0.0190736	0.0190931
BARC-044709-08764	G/T	Gm04	4120149	3'-UTR	Glyma04g05440.1	-	0.889041	0.897837		0.197294	0.183452		0.0136986	0.0120192
BARC-040669-07814	A/G	Gm04	4335400	Intron	Glyma04g05680		0.798077	0.76399		0.3223	0.360618		0.0357143	0.0340633
BARC-019015-03051	C/T	Gm04	5175822	Intron	Glyma04g06700		0.845628	0.845694		0.261082	0.260992		0.0191257	0.0167464
BARC-014361-01331	A/G	Gm04	5468572	3'-UTR	Glyma04g07050.1	-	0.628492	0.660494		0.46698	0.448483		0.0335196	0.0320988
BARC-016977-02171	A/G	Gm04	7533370	CDS	Glyma04g09350.1	Val=>Ala	0.645777	0.664678		0.457498	0.445762		0.0163488	0.0214797
BARC-030073-06797	C/T	Gm04	8017920	CDS	Glyma04g09730.1	Thr=>Ala	0.59673	0.590692		0.481287	0.48355		0.027248	0.0357995
BARC-017023-02178	C/T	Gm04	8224338	3'-UTR	Glyma04g09930.1	-	0.867847	0.866348		0.229377	0.231578		0.0245232	0.0238663
BARC-040731-07826	A/G	Gm04	8559741	Intron	Glyma04g10330		0.904632	0.910501		0.172546	0.162978		0.0163488	0.026253
BARC-041363-07971	A/G	Gm04	8737187	3'-UTR	Glyma04g10540.1	-	0.898204	0.906915		0.182868	0.168841		0.011976	0.0159574
BARC-017089-02194	A/C	Gm04	11270078	CDS	Glyma04g12290.1	Arg=>Arg	0.983651	0.979714		0.032163	0.0397497		0.0326975	0.0405728
BARC-042719-08393	A/C	Gm04	11561661	3'-UTR	Glyma04g12490.1	-	0.812329	0.824582		0.304901	0.289293		0.0191781	0.0214797
BARC-025891-05142	A/T	Gm04	21195084	3'-UTR	Glyma04g19450.1	-	0.991477	0.992462		0.0169002	0.0149617		0	0
BARC-020509-04645	C/T	Gm04	41667205	CDS	Glyma04g35330.1	Ala=>Val	0.721918	0.677033		0.401505	0.437318		0.0136986	0.0191388
BARC-021803-04215	G/T	Gm04	42715967	Intron	Glyma04g36170		0.595522	0.609043		0.481751	0.476219		0.0149254	0.0159574
BARC-044523-08716	A/C	Gm04	42935780	CDS	Glyma04g36410.1	Gln=>Lys	0.882192	0.869565		0.207859	0.226843		0.00547945	0.00483092
BARC-017645-02637	C/T	Gm04	43001604	3'-UTR	Glyma04g36470.1	-	0.542424	0.548649		0.4964	0.495267		0.0424242	0.0432432
BARC-030647-06914	A/G	Gm04	43097220	CDS	Glyma04g36570.1	Phe=>Leu	0.801913	0.797847		0.317698	0.322574		0.0136612	0.0167464
BARC-044607-08736	A/C	Gm04	43566801	3'-UTR	Glyma04g37130.1	-	0.549315	0.563246		0.495136	0.492		0.0520548	0.052506
BARC-014287-01306	C/T	Gm05	2558192	CDS	Glyma05g03340.1	Ala=>Thr	0.918256	0.909091		0.150124	0.165289		0.0108992	0.00956938
BARC-021573-04148	A/T	Gm05	3645059	3'-UTR	Glyma05g04490.1	-	0.820113	0.800752		0.295055	0.319097		0.0368272	0.037594
BARC-017329-02265	C/G	Gm05	31297850	3'-UTR	Glyma05g25150.1	-	0.602071	0.603448		0.479163	0.478597		0.0147929	0.0185676
BARC-042331-08243	G/T	Gm05	32361439	Intron	Glyma05g26370		0.661616	0.652108		0.44776	0.453726		0.023569	0.0271084
BARC-025997-05216	A/C	Gm05	33489861	CDS	Glyma05g27580.1	Gly=>Trp	0.704918	0.722356		0.416017	0.401116		0.0327869	0.03125
BARC-013665-01226	A/G	Gm05	33521625	CDS	Glyma05g27600.1	Glu=>Lys	0.799451	0.801683		0.320659	0.317975		0.0164835	0.0168269
BARC-020401-04601	A/G	Gm05	34610824	CDS	Glyma05g28900.1	Ser=>Ser	0.736339	0.735646		0.388288	0.388942		0.0409836	0.0406699
BARC-026129-05274	A/G	Gm05	34684656	Intergenic			0.690083	0.713415		0.427737	0.408908		0.030303	0.0268293
BARC-019085-03298	G/T	Gm05	35086975	3'-UTR	Glyma05g29480.1	-	0.709809	0.718377		0.41196	0.404623		0.0408719	0.0477327
BARC-031957-07230	G/T	Gm05	35965724	Intergenic			0.939891	0.940191		0.112992	0.112463		0.120219	0.119617
BARC-029213-06124	C/T	Gm05	36249721	CDS	Glyma05g31010.1	Asp=>Gly	0.791667	0.812		0.329861	0.305312		0.00925926	0.00266667
BARC-020035-04416	A/T	Gm05	36446961	CDS	Glyma05g31310.1	Pro=>Pro	0.927596	0.919856		0.134324	0.147441		0.144809	0.160287
BARC-042601-08311	C/T	Gm05	36805820	Intron	Glyma05g31710		0.595652	0.545455		0.481701	0.495868		0.0376812	0.0363636
BARC-019061-03295	C/T	Gm05	36907647	CDS	Glyma05g31870.1	Thr=>Thr	0.989614	0.978205		0.0205558	0.0426397		0.00296736	0.0025641
BARC-014639-01604	A/T	Gm05	37312043	3'-UTR	Glyma05g32380.1	-	0.506812	0.523923		0.499907	0.498855		0.027248	0.0239234
BARC-028171-05783	A/G	Gm05	37928414	CDS	Glyma05g33200.1	Phe=>Phe	0.71978	0.695913		0.403393	0.423236		0.010989	0.0120192
BARC-020259-04536	A/G	Gm05	37999477	Intergenic			0.726519	0.709246		0.397378	0.412432		0.0165746	0.0121655
BARC-028407-05864	C/G	Gm05	38029432	Intron	Glyma05g33330		0.649275	0.662791		0.455434	0.446998		0.0347826	0.0284238
BARC-029787-06362	C/T	Gm05	38437721	3'-UTR	Glyma05g33940.1	-	0.781421	0.77327		0.341605	0.350647		0.0163934	0.0238663
BARC-018681-02991	A/T	Gm05	39001500	3'-UTR	Glyma05g34780.1	-	0.668937	0.702864		0.44292	0.417692		0.0245232	0.0214797
BARC-044895-08836	A/G	Gm05	39082823	3'-UTR	Glyma05g34870.1	-	0.980822	0.980907		0.0376206	0.0374571		0	0
BARC-030735-06928	A/G	Gm05	39811863	3'-UTR	Glyma05g35830.1	-	0.633242	0.601918		0.464493	0.479225		0.0247253	0.028777
BARC-018933-03040	A/G	Gm05	39837309	CDS	Glyma05g35880.1	Leu=>Phe	0.77248	0.756563		0.35151	0.368351		0.0190736	0.0190931
BARC-029873-06450	A/G	Gm05	40143483	CDS	Glyma05g36290.1	Lys=>Arg	0.831063	0.818616		0.280795	0.296968		0.0217984	0.0238663
BARC-024333-04850	A/G	Gm05	40816822	CDS	Glyma05g37170.1	Gly=>Arg	0.607629	0.546539		0.476832	0.495668		0.0381471	0.0381862
BARC-014527-01571	C/T	Gm06	644565	Intergenic			0.845205	0.846062		0.261666	0.260482		0.0191781	0.0214797
BARC-015973-02029	A/C	Gm06	825788	CDS	Glyma06g01290.1	Gly=>Stop	0.537815	0.530788		0.49714	0.498104		0.0168067	0.0172414
BARC-024137-04780	A/G	Gm06	3370143	3'-UTR	Glyma06g04760.1	-	0.642077	0.618421		0.459629	0.471953		0.0382514	0.0406699
BARC-016957-02165	A/G	Gm06	3790259	CDS	Glyma06g05300.1	Phe=>Phe	0.628531	0.645885		0.46696	0.457435		0.0310734	0.0299252
BARC-018563-02977	A/G	Gm06	4783982	CDS	Glyma06g06700.1	Cys=>Arg	0.786885	0.809639		0.335394	0.308248		0.0218579	0.0192771
BARC-024049-04718	C/T	Gm06	5375696	3'-UTR	Glyma06g07380.1	-	0.721289	0.679901		0.402063	0.435271		0.0140056	0.0198511
BARC-027846-06691	A/G	Gm06	5400860	Intron	Glyma06g07410		0.696221	0.658505		0.422995	0.449752		0.0319767	0.0386598
BARC-044639-08743	C/G	Gm06	6080094	3'-UTR	Glyma06g08300.1	-	0.666667	0.651551		0.444444	0.454064		0.0218579	0.0286396
BARC-027688-06630	A/C	Gm06	6488212	3'-UTR	Glyma06g08880.1	-	0.624317	0.650358		0.469091	0.454785		0.0191257	0.0167064
BARC-024221-04807	C/T	Gm06	7072768	CDS	Glyma06g09520.1	Phe=>Phe	0.516438	0.53494		0.49946	0.497558		0.0356164	0.0385542
BARC-014321-01317	C/G	Gm06	7190096	Intergenic			0.964578	0.966587		0.0683352	0.0645929		0.00544959	0.00477327
BARC-014557-01578	G/T	Gm06	11824566	CDS	Glyma06g15030.1	Thr=>Pro	0.689373	0.665871		0.428276	0.444974		0.027248	0.0286396
BARC-018663-03235	A/G	Gm06	11898595	Intron	Glyma06g15100		0.81456	0.80622		0.302103	0.312459		0.0247253	0.0239234
BARC-028177-05786	C/T	Gm06	13550856	3'-UTR	Glyma06g17250.1	-	0.576294	0.594272		0.488358	0.482226		0.0626703	0.0620525
BARC-013837-01253	A/G	Gm06	14247066	3'-UTR	Glyma06g17910.1	-	0.972376	0.953995		0.0537224	0.0877768		0.00552486	0.00484262
BARC-014305-01310	C/T	Gm06	14424803	Intron	Glyma06g18110		0.772603	0.775656		0.351375	0.348027		0.00547945	0.00477327
BARC-020031-04407	A/G	Gm06	16050213	Intron	Glyma06g19720		0.937126	0.946809		0.117842	0.100724		0.125749	0.106383
BARC-040023-07635	C/T	Gm06	16207245	Intron	Glyma06g19850		0.535511	0.504988		0.497478	0.49995		0.03125	0.0274314
BARC-025707-05009	C/T	Gm06	16659554	Intron	Glyma06g20230		0.556022	0.595823		0.493723	0.481636		0.0308123	0.027027
BARC-025705-05001	C/G	Gm06	16660784	CDS	Glyma06g20230.1	Ser=>Trp	0.88292	0.895683		0.206744	0.186869		0.0247934	0.0215827
BARC-014491-01561	A/G	Gm06	17424199	Intron	Glyma06g21000		0.772334	0.778061		0.351668	0.345364		0.0172911	0.0153061
BARC-012991-00416	A/G	Gm06	17674401	3'-UTR	Glyma06g21170.1	-	0.872253	0.864508		0.222856	0.234267		0.00274725	0.00239808
BARC-014947-01929	G/T	Gm06	19166632	3'-UTR	Glyma06g22360.1	-	0.869863	0.848449		0.226403	0.257167		0.0191781	0.0214797
BARC-042161-08194	C/T	Gm06	20081051	Intergenic			0.671271	0.696341		0.441333	0.4229		0.038674	0.0365854
BARC-040475-07751	C/T	Gm06	21775764	Intergenic			0.578082	0.612172		0.487806	0.474835		0.0328767	0.0310263
BARC-039437-07498	C/T	Gm06	46163664	Intron	Glyma06g42860		0.682692	0.691388		0.433247	0.426742		0.0521978	0.0478469
BARC-021425-04104	A/T	Gm06	47782046	Intron	Glyma06g44990		0.881868	0.885167		0.208353	0.203292		0.010989	0.00956938
BARC-038885-07387	A/C	Gm06	47823144	CDS	Glyma06g45020.1	Thr=>Thr	0.817808	0.7811		0.297996	0.341965		0.0191781	0.0311005
BARC-018915-03279	A/T	Gm06	50602662	3'-UTR	Glyma06g48330.1	-	0.876712	0.882494		0.216176	0.207397		0.0219178	0.0191847
BARC-027718-06640	A/T	Gm07	1144270	3'-UTR	Glyma07g01730.1	-	0.599727	0.63756		0.480109	0.462155		0.0355191	0.0311005
BARC-044075-08603	C/T	Gm07	1421901	Intron	Glyma07g02040		0.991803	0.978417		0.0162591	0.0422338		0.00546448	0.00479616
BARC-029825-06443	A/T	Gm07	2472110	Intron	Glyma07g03530		0.767341	0.76		0.357058	0.3648		0.0260116	0.035
BARC-013845-01256	C/T	Gm07	3598762	Intron	Glyma07g04890		0.752747	0.777512		0.372238	0.345974		0.0274725	0.0287081
BARC-031399-07088	C/T	Gm07	4211232	Intron	Glyma07g05580		0.690411	0.683771		0.427487	0.432457		0.0328767	0.0453461
BARC-022289-04309	C/G	Gm07	5227284	CDS	Glyma07g06480.1	Gly=>Arg	0.684066	0.681055		0.432239	0.434438		0.043956	0.0383693
BARC-039195-07466	A/G	Gm07	6528808	3'-UTR	Glyma07g07870.1	-	0.968407	0.972488		0.0611905	0.0535101		0.00824176	0.00717703
BARC-014705-01623	C/T	Gm07	7993461	CDS	Glyma07g09560.1	Ser=>Ser	0.739726	0.76611		0.385063	0.358371		0.0328767	0.0334129
BARC-012945-00406	C/T	Gm07	8426684	CDS	Glyma07g10060.1	Ile=>Val	0.813536	0.78726		0.30339	0.334964		0.00276243	0.00240385
BARC-016783-02329	A/T	Gm07	9628626	Intergenic			0.703552	0.703349		0.417133	0.417298		0.0409836	0.0430622
BARC-032007-07237	A/G	Gm07	13585902	3'-UTR	Glyma07g14220.1	-	0.638356	0.616945		0.461715	0.472648		0.0547945	0.0501193
BARC-017117-02204	C/T	Gm07	15355410	Intron	Glyma07g15610		0.763661	0.77512		0.360966	0.348618		0.0136612	0.0143541
BARC-020517-04647	A/G	Gm07	15694670	CDS	Glyma07g15960.1	His=>Arg	0.756831	0.721957		0.368076	0.40147		0.0382514	0.0405728
BARC-024253-04817	C/T	Gm07	20189628	CDS	Glyma07g19850.1	Leu=>Leu	0.752078	0.742647		0.372914	0.382245		0.0360111	0.0343137
BARC-032201-07331	C/T	Gm07	24724157	CDS	Glyma07g22970.1	Pro=>Ser	0.535616	0.545346		0.497463	0.495887		0.0410959	0.0453461
BARC-021937-04237	C/T	Gm08	1466231	Intron	Glyma08g02140		0.601093	0.538278		0.47956	0.49707		0.0163934	0.0143541
BARC-031701-07215	C/T	Gm08	3056272	CDS	Glyma08g04360.1	Ser=>Phe	0.636612	0.611244		0.462674	0.47525		0.0273224	0.0311005
BARC-028679-05986	A/G	Gm08	3800076	3'-UTR	Glyma08g05350.1	-	0.769337	0.771186		0.354915	0.352916		0.0359116	0.0411622
BARC-037229-06749	A/G	Gm08	5164822	3'-UTR	Glyma08g07180.1	-	0.557263	0.581481		0.493442	0.486722		0.0251397	0.0222222
BARC-039593-07509	C/T	Gm08	5765228	CDS	Glyma08g08030.1	Cys=>Arg	0.980822	0.978469		0.0376206	0.042135		0.0164384	0.0143541
BARC-028361-05840	C/T	Gm08	7716968	Intergenic			0.513661	0.526253		0.499627	0.498622		0.0437158	0.0453461
BARC-021329-04038	A/C	Gm08	7824805	CDS	Glyma08g10750.1	Ser=>Tyr	0.608516	0.645084		0.476448	0.457901		0.0357143	0.0335731
BARC-018023-02499	A/G	Gm08	7955652	Intron	Glyma08g10910		0.632312	0.596107		0.464987	0.481527		0.0278552	0.0291971
BARC-028309-05824	C/G	Gm08	8082966	3'-UTR	Glyma08g11060.1	-	0.69589	0.688544		0.423254	0.428902		0.0328767	0.0357995
BARC-030485-06876	C/G	Gm08	8251158	Intron	Glyma08g11310		0.532877	0.538186		0.497838	0.497084		0.0136986	0.0167064
BARC-040339-07714	A/G	Gm08	8599141	Intron	Glyma08g11800		0.636986	0.630072		0.46247	0.466163		0.0356164	0.0381862
BARC-018419-02911	C/T	Gm08	8709459	Intron	Glyma08g12030		0.916438	0.91866		0.153158	0.149447		0.00821918	0.00956938
BARC-021831-04219	A/G	Gm08	9446066	CDS	Glyma08g12910.1	Asn=>Ser	0.641096	0.625298		0.460184	0.468601		0.0219178	0.0238663
BARC-027618-06622	A/G	Gm08	9578794	3'-UTR	Glyma08g13130.1	-	0.826503	0.810263		0.286792	0.307474		0.0191257	0.026253
BARC-026091-05255	A/G	Gm08	9750126	CDS	Glyma08g13330.1	Ala=>Val	0.50545	0.513126		0.499941	0.499655		0.0354223	0.0334129
BARC-043119-08535	C/T	Gm08	9997559	Intron	Glyma08g13660		0.722071	0.717184		0.401369	0.405662		0.0381471	0.0357995
BARC-013587-01169	G/C	Gm08	10651227	Intron	Glyma08g14610		0.735616	0.754785		0.38897	0.37017		0.0191781	0.0215311
BARC-045081-08872	C/T	Gm08	10954450	3'-UTR	Glyma08g15100.2	-	0.555858	0.539379		0.49376	0.496899		0.0326975	0.0334129
BARC-014665-01613	A/G	Gm08	12472279	Intron	Glyma08g17000		0.5	0.52518		0.5	0.498732		0.0413223	0.0383693
BARC-016119-02287	C/T	Gm08	14593547	CDS	Glyma08g19290.1	Arg=>Gly	0.875342	0.831742		0.218236	0.279894		0.00821918	0.0119332
BARC-028513-05926	C/T	Gm08	15014815	Intergenic			0.695355	0.721292		0.423673	0.40206		0.00819672	0.00717703
BARC-027410-06562	C/T	Gm08	16589923	3'-UTR	Glyma08g21780.1	-	0.539267	0.56338		0.496916	0.491966		0.0209424	0.0187793
BARC-014453-01374	C/T	Gm08	17286832	Intron	Glyma08g22790		0.754821	0.709246		0.370133	0.412432		0.0385675	0.0413625
BARC-025719-05018	A/G	Gm08	17300140	Intron	Glyma08g22810		0.69891	0.661098		0.42087	0.448095		0.0408719	0.0477327
BARC-022445-04327	A/G	Gm08	17410231	CDS	Glyma08g22910.1	Arg=>Arg	0.694521	0.722488		0.424324	0.400998		0.0356164	0.0334928
BARC-021577-04150	C/T	Gm08	18143273	3'-UTR	Glyma08g23800.1	-	0.529155	0.539062		0.4983	0.496948		0.0204082	0.0208333
BARC-027788-06671	C/G	Gm08	18952560	3'-UTR	Glyma08g24790.1	-	0.720548	0.743405		0.402717	0.381508		0.0219178	0.0191847
BARC-013213-00450	A/G	Gm08	20855682	CDS	Glyma08g26520.1	Thr=>Thr	0.908078	0.906173		0.166945	0.170047		0.178273	0.182716
BARC-039223-07478	A/G	Gm08	22047839	Intron	Glyma08g27720		0.526099	0.508373		0.498638	0.49986		0.0467033	0.0454545
BARC-014837-01682	C/G	Gm08	34980901	CDS	Glyma08g36720.1	Ala=>Pro	0.827869	0.835337		0.285004	0.275099		0.0273224	0.0216346
BARC-028775-06010	C/T	Gm08	38238679	Intron	Glyma08g38990		0.819364	0.838918		0.296013	0.27027		0.0144509	0.0128866
BARC-030625-06913	C/G	Gm08	38346636	3'-UTR	Glyma08g39090.1	-	0.957386	0.957179		0.0815954	0.081975		0.0113636	0.0100756
BARC-043095-08525	A/G	Gm08	39960513	CDS	Glyma08g40260.1	Gly=>Glu	0.969863	0.971223		0.0584575	0.0558977		0.00547945	0.00479616
BARC-018147-02532	A/G	Gm08	40220221	CDS	Glyma08g40490.1	Leu=>Ser	0.771978	0.763158		0.352056	0.361496		0.0164835	0.0239234
BARC-026019-05227	G/T	Gm08	43854711	Intron	Glyma08g44120		0.818801	0.831742		0.296732	0.279894		0.0354223	0.0310263
BARC-015095-02564	A/C	Gm08	45087086	CDS	Glyma08g45810.1	Gln=>Pro	0.75	0.76555		0.375	0.358966		0.0300546	0.0287081
BARC-041903-08129	A/T	Gm08	46165139	Intron	Glyma08g47280		0.949036	0.913462		0.0967337	0.158099		0.0137741	0.0144231
BARC-040611-07798	C/T	Gm09	850718	Intron	Glyma09g01380		0.886301	0.896181		0.201543	0.186081		0.0356164	0.0310263
BARC-029845-06447	C/T	Gm09	1002744	CDS	Glyma09g01570.1	Ser=>Ser	0.711712	0.719086		0.410356	0.404003		0.036036	0.0349462
BARC-016397-02579	C/T	Gm09	1919986	CDS	Glyma09g02760.1	Pro=>Ser	0.625341	0.616029		0.468579	0.473075		0.0408719	0.0406699
BARC-013233-00452	C/T	Gm09	1928815	Intron	Glyma09g02790		0.857143	0.860494		0.244898	0.240088		0.022409	0.0222222
BARC-028555-05950	C/T	Gm09	4151947	Intron	Glyma09g05350		0.775148	0.790237		0.348587	0.331524		0.0295858	0.0290237
BARC-022201-04296	A/G	Gm09	4224050	CDS	Glyma09g05440.1	Trp=>Stop	0.80854	0.802158		0.309606	0.317401		0.0247934	0.0263789
BARC-044011-08582	A/G	Gm09	4452874	Intergenic			0.680055	0.658151		0.43516	0.449977		0.0304709	0.0316302
BARC-026035-05230	C/T	Gm09	6026912	CDS	Glyma09g07160.1	Gly=>Gly	0.742466	0.738609		0.382421	0.386131		0.0164384	0.0191847
BARC-043033-08505	A/G	Gm09	8025563	CDS	Glyma09g08690.1	Pro=>Ser	0.90411	0.91866		0.173391	0.149447		0.0219178	0.0191388
BARC-042003-08158	A/G	Gm09	9939177	CDS	Glyma09g09930.1	Ala=>Thr	0.667797	0.685241		0.443689	0.431372		0.0338983	0.0331325
BARC-014761-01655	A/G	Gm09	12714583	Intergenic			0.50277	0.530488		0.499985	0.498141		0.0360111	0.0365854
BARC-013063-00436	C/T	Gm09	17990620	CDS	Glyma09g15450.1	Ala=>Thr	0.958791	0.959036		0.0790213	0.0785716		0.00549451	0.00481928
BARC-042823-08429	C/T	Gm09	18812246	CDS	Glyma09g15820.1	Ile=>Val	0.592896	0.613636		0.482741	0.474174		0.0327869	0.0311005
BARC-029275-06136	A/G	Gm09	20806418	Intron	Glyma09g17080		0.642265	0.645278		0.459521	0.457788		0.0359116	0.0363196
BARC-041483-08020	G/T	Gm09	29814682	Intergenic			0.759003	0.770171		0.365835	0.354015		0.0277008	0.0293399
BARC-045249-08914	A/G	Gm09	30151383	3'-UTR	Glyma09g24430.1	-	0.905738	0.915072		0.170754	0.155431		0.0136612	0.0119617
BARC-029583-06223	A/G	Gm09	35730340	3'-UTR	Glyma09g28780.1	-	0.523224	0.501199		0.498921	0.499997		0.0191257	0.028777
BARC-014813-01678	A/G	Gm09	37084584	Intron	Glyma09g30220		0.75838	0.743243		0.36648	0.381665		0.0418994	0.046683
BARC-044609-08738	C/T	Gm09	39067581	Intron	Glyma09g32550		0.631148	0.632775		0.465601	0.464742		0.0273224	0.0263158
BARC-027950-06706	C/T	Gm09	41060793	Intron	Glyma09g34760		0.518207	0.504938		0.499337	0.499951		0.0448179	0.0469136
BARC-030457-06870	A/T	Gm09	41184482	Intron	Glyma09g34880		0.796143	0.775485		0.324598	0.348216		0.0165289	0.0169903
BARC-041421-07980	A/T	Gm09	41304717	3'-UTR	Glyma09g35080.1	-	0.591413	0.577017		0.483287	0.488137		0.0249307	0.0244499
BARC-025669-04989	G/T	Gm09	41620640	3'-UTR	Glyma09g35670.1	-	0.7	0.718377		0.42	0.404623		0.0246575	0.0238663
BARC-030181-06822	A/T	Gm09	41955619	CDS	Glyma09g36080.1	Asn=>Lys	0.690341	0.694724		0.427541	0.424165		0.00568182	0.00753769
BARC-029735-06331	A/G	Gm09	43178381	CDS	Glyma09g37660.1	Ile=>Val	0.629428	0.643198		0.466497	0.458989		0.0163488	0.0167064
BARC-030025-06778	C/T	Gm09	43856953	Intron	Glyma09g38500		0.665289	0.670264		0.445359	0.44202		0.046832	0.0407674
BARC-018515-02927	A/C	Gm09	44398393	CDS	Glyma09g39280.1	Ser=>Ser	0.527473	0.557554		0.498491	0.493375		0.0549451	0.0503597
BARC-015535-01992	G/T	Gm09	45464064	3'-UTR	Glyma09g40560.1	-	0.510204	0.501299		0.499792	0.499997		0.0233236	0.0207792
BARC-028861-06032	A/G	Gm09	45778829	CDS	Glyma09g41010.1	Lys=>Glu	0.583333	0.605516		0.486111	0.477733		0.0136612	0.0167866
BARC-021581-04152	C/T	Gm09	46228950	CDS	Glyma09g41560.1	Asp=>Asp	0.521798	0.501193		0.49905	0.499997		0.0190736	0.0190931
BARC-018101-02517	A/G	Gm10	1571105	Intron	Glyma10g02240		0.545082	0.546539		0.495935	0.495668		0.0245902	0.0238663
BARC-029189-06116	G/T	Gm10	2052060	3'-UTR	Glyma10g02860.1	-	0.680328	0.690647		0.434964	0.427307		0.0382514	0.0383693
BARC-029811-06423	A/G	Gm10	2368517	CDS	Glyma10g03250.1	Thr=>Ile	0.611111	0.583333		0.475309	0.486111		0.0222222	0.02657
BARC-017045-02182	A/G	Gm10	6431374	Intron	Glyma10g07680		0.639726	0.630072		0.460953	0.466163		0.0410959	0.0429594
BARC-042707-08378	A/G	Gm10	10076828	CDS	Glyma10g10350.1	Arg=>Cys	0.73842	0.72315		0.386312	0.400408		0.0326975	0.0286396
BARC-018019-02497	C/G	Gm10	32097748	Intron	Glyma10g24590		0.800546	0.82177		0.319344	0.292928		0.0218579	0.0215311
BARC-029531-06209	A/G	Gm10	37848576	3'-UTR	Glyma10g28960.1	-	0.861582	0.8625		0.238517	0.237187		0.0225989	0.03
BARC-029491-06203	A/T	Gm10	40222604	Intron	Glyma10g31720		0.547684	0.554893		0.495452	0.493974		0.0381471	0.0357995
BARC-042373-08248	A/G	Gm10	40805200	Intergenic			0.657967	0.676755		0.450093	0.437515		0.0192308	0.0169492
BARC-031677-07213	C/T	Gm10	43841675	Intron	Glyma10g35580		0.528767	0.503589		0.498345	0.499974		0.0383562	0.0358852
BARC-024413-04876	A/G	Gm10	44753498	3'-UTR	Glyma10g36630.1	-	0.864943	0.822785		0.233634	0.29162		0.0114943	0.0101266
BARC-041383-07976	A/T	Gm10	45685760	3'-UTR	Glyma10g37780.2	-	0.524931	0.511002		0.498757	0.499758		0.0526316	0.0488998
BARC-017661-02662	A/G	Gm10	46607751	3'-UTR	Glyma10g38840.1	-	0.979508	0.979714		0.0401438	0.0397497		0.00273224	0.00238663
BARC-039211-07470	C/T	Gm10	46677417	Intron	Glyma10g38950		0.888283	0.893795		0.198472	0.189851		0.0163488	0.0119332
BARC-021715-04191	A/G	Gm10	46682605	Intron	Glyma10g38960		0.846049	0.844869		0.2605	0.262131		0.0190736	0.0190931
BARC-018693-02992	C/T	Gm10	47120869	CDS	Glyma10g39450.1	Ala=>Thr	0.632153	0.627685		0.465071	0.467393		0.0381471	0.0381862
BARC-040575-07784	C/G	Gm10	48020282	3'-UTR	Glyma10g40690.1	-	0.765306	0.776623		0.359225	0.346959		0.0145773	0.0155844
BARC-030491-06877	C/T	Gm10	49524693	CDS	Glyma10g42630.1	Asp=>Asn	0.870572	0.874702		0.225352	0.219197		0.0027248	0.00238663
BARC-017339-02269	C/T	Gm10	49717954	CDS	Glyma10g42870.1	Stop=>Gln	0.642077	0.655502		0.459629	0.451638		0.0273224	0.0239234
BARC-031993-07234	G/T	Gm10	49839208	3'-UTR	Glyma10g43000.1	-	0.575758	0.599034		0.488522	0.480385		0.0330579	0.0289855
BARC-041935-08142	C/T	Gm10	49905877	Intron	Glyma10g43080		0.766106	0.756188		0.358375	0.368735		0.0252101	0.0272277
BARC-017811-02392	A/T	Gm11	30143	CDS	Glyma11g00230.1	Ser=>Thr	0.802198	0.813397		0.317353	0.303564		0.021978	0.0191388
BARC-018025-02500	A/T	Gm11	456677	Intron	Glyma11g00890		0.80814	0.823834		0.3101	0.290263		0.0116279	0.0103627
BARC-030403-06863	C/T	Gm11	547315	Intron	Glyma11g01020		0.535912	0.51699		0.497421	0.499423		0.0110497	0.0145631
BARC-017915-02450	A/T	Gm11	1481407	CDS	Glyma11g02330.1	Arg=>Stop	0.983651	0.98568		0.032163	0.0282295		0.0108992	0.00954654
BARC-018583-02981	A/G	Gm11	1656576	CDS	Glyma11g02530.2	Thr=>Thr	0.652055	0.632458		0.453759	0.46491		0.0164384	0.0190931
BARC-018713-03241	A/G	Gm11	5089666	Intron	Glyma11g07250		0.850694	0.826087		0.254027	0.287335		0.0277778	0.0248447
BARC-015917-02015	A/G	Gm11	5105120	Intergenic			0.874656	0.848301		0.219266	0.257373		0.0247934	0.026699
BARC-042439-08267	C/T	Gm11	5123418	CDS	Glyma11g07300.1	Trp=>Arg	0.920981	0.900955		0.14555	0.178471		0.0871935	0.112172
BARC-018099-02516	A/C	Gm11	5270685	Intergenic			0.626761	0.609453		0.467864	0.47604		0.0309859	0.0298507
BARC-026093-05256	C/T	Gm11	5916329	CDS	Glyma11g08350.1	Val=>Ile	0.764384	0.7811		0.360203	0.341965		0.0164384	0.0167464
BARC-017097-02199	A/G	Gm11	6021022	Intron	Glyma11g08520		0.795082	0.776316		0.325853	0.347299		0.0382514	0.0406699
BARC-030313-06852	A/G	Gm11	6860672	CDS	Glyma11g09620.1	His=>His	0.59589	0.566106		0.48161	0.49126		0.030137	0.03125
BARC-016539-02087	C/T	Gm11	7663916	CDS	Glyma11g10790.1	Phe=>Leu	0.786104	0.754177		0.33629	0.370789		0.00817439	0.00954654
BARC-044037-08588	C/T	Gm11	7688257	3'-UTR	Glyma11g10800.1	-	0.960227	0.957286		0.0763817	0.0817782		0.00568182	0.00502513
BARC-025873-05130	A/T	Gm11	7847341	3'-UTR	Glyma11g11020.1	-	0.571031	0.574257		0.489909	0.488972		0.0501393	0.049505
BARC-024219-04806	C/T	Gm11	8134052	CDS	Glyma11g11410.1	Glu=>Lys	0.846995	0.848558		0.25919	0.257015		0.169399	0.163462
BARC-015313-02278	A/C	Gm11	8134591	5'-UTR	Glyma11g11410.1	-	0.715259	0.684652		0.407327	0.431807		0.0408719	0.0407674
BARC-031547-07108	A/G	Gm11	8492139	CDS	Glyma11g11910.1	Stop=>Stop	0.681818	0.659472		0.433884	0.449137		0.0413223	0.0479616
BARC-031375-07086	G/T	Gm11	8521561	CDS	Glyma11g11950.3	Glu=>Asp	0.93188	0.929594		0.126959	0.130898		0.0326975	0.0357995
BARC-021617-04156	A/G	Gm11	8911314	3'-UTR	Glyma11g12480.1	-	0.66989	0.678832		0.442275	0.436038		0.0303867	0.0291971
BARC-016279-02316	A/T	Gm11	10804695	3'-UTR	Glyma11g15090.1	-	0.54507	0.560644		0.495937	0.492645		0.0140845	0.0123762
BARC-040309-07711	A/T	Gm11	15576651	3'-UTR	Glyma11g18980.1	-	0.648459	0.692118		0.45592	0.426181		0.0252101	0.0246305
BARC-041167-07925	C/T	Gm11	17415728	Intron	Glyma11g20620		0.70274	0.653938		0.417793	0.452606		0.0246575	0.0286396
BARC-027720-06642	A/T	Gm11	36970664	Intron	Glyma11g35280		0.599727	0.562201		0.480109	0.492262		0.0300546	0.0287081
BARC-025703-04999	C/G	Gm11	38222040	3'-UTR	Glyma11g36940.1	-	0.653203	0.639163		0.453057	0.461268		0.0306407	0.0320197
BARC-021199-04005	C/T	Gm11	38317126	CDS	Glyma11g37080.1	Arg=>Gln	0.9573	0.960241		0.0817529	0.0763565		0.00826446	0.00722892
BARC-016635-02155	A/G	Gm12	859575	Intron	Glyma12g01430		0.553977	0.572682		0.494173	0.489435		0.0397727	0.0426065
BARC-013475-00496	G/T	Gm12	1083585	CDS	Glyma12g01750.1	Thr=>Thr	0.930693	0.927729		0.129007	0.134096		0.118812	0.126844
BARC-016413-02582	C/T	Gm12	2096688	Intron	Glyma12g03200		0.707756	0.718447		0.413675	0.404562		0.0304709	0.0436893
BARC-020589-04684	A/T	Gm12	2681616	CDS	Glyma12g04110.1	Gly=>Gly	0.768392	0.772076		0.355931	0.351949		0.0108992	0.0119332
BARC-017095-02197	A/G	Gm12	3144028	CDS	Glyma12g04770.1	Thr=>Ile	0.987324	0.987531		0.0250307	0.0246267		0.0253521	0.0249377
BARC-043061-08513	A/G	Gm12	3580906	Intergenic			0.603604	0.571237		0.478533	0.489851		0.024024	0.0295699
BARC-016807-02333	C/G	Gm12	4268162	CDS	Glyma12g06280.1	Arg=>Gly	0.669863	0.670644		0.442293	0.441761		0.0191781	0.0238663
BARC-019775-04370	A/G	Gm12	7494659	Intron	Glyma12g09730		0.946721	0.953237		0.10088	0.0891517		0.00273224	0.00239808
BARC-032147-07327	C/T	Gm12	7942712	Intergenic			0.66338	0.647132		0.446614	0.456704		0.0253521	0.0224439
BARC-018577-02980	C/G	Gm12	10342367	CDS	Glyma12g12190.1	Asp=>Glu	0.713115	0.694976		0.409164	0.423969		0.0218579	0.0263158
BARC-018973-03046	A/G	Gm12	14793893	Intron	Glyma12g15800		0.754121	0.773381		0.370845	0.350525		0.0302198	0.0311751
BARC-029055-06058	A/G	Gm12	32445510	CDS	Glyma12g29040.1	Stop=>Stop	0.79589	0.809179		0.324898	0.308817		0.0246575	0.0241546
BARC-014455-01377	A/T	Gm12	34233291	Intron	Glyma12g30600		0.927536	0.935233		0.134426	0.121144		0.0173913	0.015544
BARC-021753-04197	A/C	Gm12	34421088	CDS	Glyma12g30780.1	Gln=>Pro	0.961749	0.962919		0.0735764	0.0714126		0.010929	0.0119617
BARC-044073-08599	C/T	Gm12	34428026	3'-UTR	Glyma12g30810.2	-	0.929448	0.909341		0.131149	0.16488		0.00613497	0.00549451
BARC-017975-02490	A/C	Gm12	34694003	3'-UTR	Glyma12g31080.1	-	0.955752	0.960422		0.0845798	0.0760229		0.00589971	0.00527704
BARC-044357-08676	C/T	Gm12	35442333	CDS	Glyma12g31900.1	Gly=>Glu	0.961749	0.964029		0.0735764	0.0693546		0.0710383	0.0671463
BARC-015079-02561	A/G	Gm12	36780299	CDS	Glyma12g33530.1	Arg=>Trp	0.710383	0.70933		0.411478	0.412362		0.0273224	0.0311005
BARC-039237-07479	A/G	Gm12	38202617	3'-UTR	Glyma12g35050.1	-	0.519178	0.529833		0.499264	0.49822		0.0356164	0.0381862
BARC-027816-06683	A/G	Gm12	38676052	3'-UTR	Glyma12g35550.1	-	0.748611	0.769704		0.376385	0.354519		0.025	0.0221675
BARC-025709-05013	A/G	Gm12	39890002	CDS	Glyma12g36860.1	Asn=>Ser	0.569672	0.59689		0.490292	0.481225		0.0136612	0.0119617
BARC-031169-07006	C/T	Gm13	1456933	CDS	Glyma13g01760.1	Ala=>Thr	0.586066	0.614833		0.485185	0.473627		0.0355191	0.0334928
BARC-016463-02617	C/T	Gm13	4208209	3'-UTR	Glyma13g03990.1	-	0.513966	0.520988		0.49961	0.499119		0.0167598	0.0197531
BARC-037177-06728	A/G	Gm13	4687210	CDS	Glyma13g04330.1	Met=>Thr	0.694521	0.694511		0.424324	0.424331		0.030137	0.0334129
BARC-043267-08567	A/G	Gm13	5043566	CDS	Glyma13g04780.1	Arg=>Trp	0.542466	0.565375		0.496393	0.491452		0.0109589	0.0121065
BARC-029625-06252	A/G	Gm13	5567239	CDS	Glyma13g05300.1	Gly=>Asp	0.683924	0.673031		0.432344	0.440121		0.0381471	0.0381862
BARC-014535-01572	A/T	Gm13	6158497	3'-UTR	Glyma13g05840.1	-	0.663488	0.677804		0.446544	0.436771		0.0299728	0.0286396
BARC-039061-07429	A/G	Gm13	6637963	Intron	Glyma13g06390		0.734072	0.72549		0.390421	0.398308		0.0277008	0.0245098
BARC-043173-08548	G/T	Gm13	8264628	3'-UTR	Glyma13g08010.1	-	0.748626	0.766746		0.37637	0.357693		0.0137363	0.0167464
BARC-018551-02971	A/C	Gm13	8529479	CDS	Glyma13g08170.1	Pro=>Thr	0.656164	0.674224		0.451225	0.439292		0.0191781	0.026253
BARC-018487-03198	G/T	Gm13	11689036	3'-UTR	Glyma13g10120.1	-	0.760274	0.688249		0.364515	0.429124		0.00821918	0.00959233
BARC-018095-02514	C/G	Gm13	20365685	CDS	Glyma13g16410.1	Arg=>Gly	0.54039	0.508495		0.496737	0.499856		0.0278552	0.0315534
BARC-044797-08809	A/G	Gm13	23987522	Intergenic			0.523224	0.5179		0.498921	0.499359		0.0464481	0.0429594
BARC-045205-08910	C/T	Gm13	24710780	Intron	Glyma13g21210		0.529973	0.570406		0.498203	0.490086		0.0299728	0.0334129
BARC-025897-05144	C/T	Gm13	27144664	CDS	Glyma13g23830.1	Gly=>Arg	0.89071	0.888756		0.194691	0.197738		0.196721	0.203349
BARC-031461-07098	C/T	Gm13	28187997	CDS	Glyma13g24880.1	Arg=>Arg	0.565934	0.601918		0.491305	0.479225		0.043956	0.0431655
BARC-022043-04271	C/T	Gm13	28329680	Intron	Glyma13g25040		0.631579	0.657831		0.465374	0.450179		0	0.00481928
BARC-029823-06424	C/G	Gm13	28634881	5'-UTR	Glyma13g25390.1	-	0.870572	0.874702		0.225352	0.219197		0.013624	0.0119332
BARC-030853-06954	A/G	Gm13	30581811	CDS	Glyma13g27390.1	Gly=>Arg	0.949454	0.921241		0.095983	0.145112		0.00819672	0.00954654
BARC-014579-01586	A/T	Gm13	30619983	CDS	Glyma13g27440.1	Gly=>Gly	0.654795	0.673031		0.452077	0.440121		0.0219178	0.0286396
BARC-015435-01966	A/C	Gm13	31395148	3'-UTR	Glyma13g28360.1	-	0.69589	0.687351		0.423254	0.429799		0.0383562	0.0381862
BARC-030359-06858	A/C	Gm13	32170760	3'-UTR	Glyma13g29240.1	-	0.550685	0.589499		0.494862	0.48398		0.0438356	0.0429594
BARC-013257-00462	A/G	Gm13	32207537	Intron	Glyma13g29290		0.851499	0.859189		0.252897	0.241967		0.013624	0.0143198
BARC-031493-07101	A/T	Gm13	33261282	Intron	Glyma13g30730		0.849727	0.832536		0.255382	0.27884		0.0273224	0.0334928
BARC-041649-08055	A/G	Gm13	33280463	5'-UTR	Glyma13g30750.1	-	0.594262	0.576739		0.482229	0.488222		0.0464481	0.0503597
BARC-024045-04713	C/T	Gm13	33302559	CDS	Glyma13g30770.1	Val=>Ile	0.644509	0.666667		0.458234	0.444444		0.0924855	0.0952381
BARC-039135-07450	A/C	Gm13	33634870	Intron	Glyma13g31200		0.62462	0.597594		0.46894	0.480951		0.0395137	0.040107
BARC-027502-06598	A/G	Gm13	34222770	3'-UTR	Glyma13g31880.1	-	0.969863	0.973747		0.0584575	0.0511275		0.0109589	0.00954654
BARC-032717-09021	A/G	Gm13	34437456	CDS	Glyma13g32200.1	Ile=>Val	0.643836	0.662291		0.458623	0.447323		0.00547945	0.0071599
BARC-018007-02494	C/T	Gm13	35394159	Intron	Glyma13g33590		0.932877	0.935252		0.125236	0.121112		0.0136986	0.0143885
BARC-041127-07909	C/T	Gm13	35487599	Intergenic			0.721311	0.697368		0.402042	0.422091		0.0327869	0.0406699
BARC-027622-06625	G/T	Gm13	35617464	3'-UTR	Glyma13g33960.1	-	0.989071	0.990453		0.021619	0.0189108		0	0
BARC-018177-02535	A/G	Gm13	36054813	3'-UTR	Glyma13g34500.1	-	0.545082	0.552632		0.495935	0.49446		0.0300546	0.0287081
BARC-014349-01327	C/T	Gm13	36064212	CDS	Glyma13g34520.1	Leu=>Leu	0.934247	0.935252		0.12286	0.121112		0.0109589	0.00959233
BARC-028583-05961	A/T	Gm13	36131666	Intron	Glyma13g34590		0.768493	0.785885		0.355823	0.336539		0.0246575	0.0215311
BARC-028887-06034	A/T	Gm13	36566931	Intron	Glyma13g35080		0.732877	0.748804		0.391537	0.376193		0.030137	0.0287081
BARC-025561-06521	G/T	Gm13	36822760	3'-UTR	Glyma13g35400.1	-	0.716438	0.724221		0.406309	0.39945		0.0356164	0.0335731
BARC-014657-01608	A/C	Gm13	37024315	Intron	Glyma13g35580		0.613889	0.636473		0.474059	0.46275		0.0277778	0.02657
BARC-026113-05263	G/T	Gm13	39216686	3'-UTR	Glyma13g38430.1	-	0.776712	0.7811		0.346861	0.341965		0.00273973	0.00239234
BARC-018741-03001	A/G	Gm13	41886000	CDS	Glyma13g41650.1	Tyr=>Tyr	0.627397	0.655131		0.46754	0.451869		0.0328767	0.0310263
BARC-028899-06037	G/T	Gm13	44238091	3'-UTR	Glyma13g44930.1	-	0.959128	0.961722		0.0784028	0.0736247		0.00544959	0.00478469
BARC-014285-01304	A/C	Gm14	594927	Intron	Glyma14g01100		0.781421	0.78043		0.341605	0.342718		0.0218579	0.0190931
BARC-028553-05949	G/T	Gm14	1359785	CDS	Glyma14g02240.1	Gly=>Val	0.677778	0.673594		0.43679	0.43973		0.0277778	0.0317848
BARC-020561-04671	A/T	Gm14	2683874	Intron	Glyma14g04030		0.710383	0.721957		0.411478	0.40147		0.0437158	0.0405728
BARC-016567-02143	G/T	Gm14	3061526	3'-UTR	Glyma14g04480.2	-	0.568493	0.543478		0.490617	0.496219		0.0465753	0.0434783
BARC-021353-04043	C/G	Gm14	4305907	3'-UTR	Glyma14g05980.1	-	0.609065	0.633166		0.47621	0.464534		0.0169972	0.0150754
BARC-044973-08855	G/T	Gm14	5128337	3'-UTR	Glyma14g06930.1	-	0.749284	0.743655		0.375715	0.381265		0.0372493	0.0406091
BARC-016505-02073	C/T	Gm14	7318590	Intron	Glyma14g09310		0.772464	0.769036		0.351527	0.35524		0.0202899	0.0203046
BARC-020455-04627	A/G	Gm14	8191593	CDS	Glyma14g10090.1	Ala=>Thr	0.512363	0.508454		0.499694	0.499857		0.0247253	0.02657
BARC-030967-06981	A/G	Gm14	8902512	CDS	Glyma14g10710.1	Asn=>Asn	0.710959	0.714628		0.410993	0.407869		0.0410959	0.0479616
BARC-014309-01312	A/G	Gm14	9641929	CDS	Glyma14g11240.1	Ser=>Ser	0.852459	0.848449		0.251545	0.257167		0.0163934	0.0167064
BARC-013927-01275	A/T	Gm14	33571228	CDS	Glyma14g27380.1	Tyr=>Asn	0.721311	0.728469		0.402042	0.395604		0.0163934	0.0167464
BARC-013273-00466	A/T	Gm14	46714350	Intron	Glyma14g37440		0.516575	0.539759		0.499451	0.496838		0.038674	0.0337349
BARC-024363-04860	C/G	Gm14	48668359	3'-UTR	Glyma14g39600.1	-	0.927793	0.931981		0.133986	0.126785		0.00817439	0.0071599
BARC-039561-07508	C/T	Gm14	48889427	Intron	Glyma14g39810		0.942623	0.953349		0.10817	0.0889489		0	0.00239234
BARC-018619-02983	C/T	Gm14	48902871	3'-UTR	Glyma14g39820.3	-	0.992733	0.993523		0.0144293	0.0128695		0.00290698	0.00259067
BARC-029687-06322	C/T	Gm14	49226905	5'-UTR	Glyma14g40260.1	-	0.729508	0.751807		0.394652	0.373186		0.010929	0.00963855
BARC-030849-06952	A/G	Gm14	49276251	CDS	Glyma14g40300.1	Tyr=>Cys	0.504087	0.52864		0.499967	0.49836		0.0381471	0.0405728
BARC-013859-01259	A/C	Gm14	49292093	CDS	Glyma14g40320.1	Ser=>Stop	0.603352	0.628079		0.478637	0.467192		0.0111732	0.00985222
BARC-040761-07845	G/T	Gm14	49368577	Intron	Glyma14g40430		0.710894	0.726044		0.411048	0.397808		0.0307263	0.027027
BARC-031363-07063	A/C	Gm14	49423699	Intron	Glyma14g40490		0.515924	0.557143		0.499493	0.493469		0.0127389	0.0171429
BARC-030661-06918	C/T	Gm14	49487340	3'-UTR	Glyma14g40530.1	-	0.588556	0.555156		0.484316	0.493916		0.0217984	0.0263789
BARC-031269-07029	A/T	Gm15	220550	CDS	Glyma15g00450.1	Leu=>Ile	0.59726	0.572792		0.481081	0.489403		0.0438356	0.0477327
BARC-039153-07459	A/G	Gm15	831324	Intron	Glyma15g01360		0.933884	0.902878		0.123489	0.175379		0.0165289	0.0215827
BARC-014323-01320	A/C	Gm15	1222084	Intron	Glyma15g01860		0.900545	0.902148		0.179127	0.176554		0.013624	0.0143198
BARC-042629-08331	A/G	Gm15	1276755	Intron	Glyma15g01960		0.92033	0.905502		0.146646	0.171136		0.010989	0.0119617
BARC-018959-03045	C/T	Gm15	1304136	Intron	Glyma15g01980		0.551913	0.588517		0.49461	0.48433		0.0327869	0.0287081
BARC-018923-03037	A/G	Gm15	1541381	CDS	Glyma15g02280.1	Phe=>Leu	0.632877	0.647971		0.464688	0.456209		0.0328767	0.0405728
BARC-022039-04270	A/C	Gm15	2018954	3'-UTR	Glyma15g02880.1	-	0.556474	0.577938		0.493621	0.487851		0.0440771	0.0479616
BARC-025493-06513	A/G	Gm15	2127691	CDS	Glyma15g03030.1	His=>Arg	0.844687	0.843675		0.262382	0.263774		0.027248	0.026253
BARC-039433-07497	G/T	Gm15	4395339	Intron	Glyma15g06210		0.730874	0.700477		0.393394	0.419618		0.0300546	0.0310263
BARC-029771-06336	A/G	Gm15	6461410	3'-UTR	Glyma15g09090.1	-	0.746594	0.75537		0.378383	0.369572		0.00544959	0.0071599
BARC-024481-04933	C/T	Gm15	6826044	CDS	Glyma15g09530.1	Val=>Ala	0.583562	0.575359		0.486035	0.488642		0.0657534	0.0741627
BARC-025753-05037	A/G	Gm15	7513319	Intron	Glyma15g10370		0.558583	0.526253		0.493136	0.498622		0.0326975	0.0453461
BARC-027534-06600	C/G	Gm15	7890421	3'-UTR	Glyma15g10840.1	-	0.885246	0.892344		0.203171	0.192132		0.00546448	0.00478469
BARC-027480-06591	G/T	Gm15	8263547	3'-UTR	Glyma15g11270.1	-	0.745902	0.71957		0.379065	0.403578		0.0546448	0.0692124
BARC-028607-05972	A/T	Gm15	11630990	CDS	Glyma15g15200.1	Leu=>Gln	0.548611	0.570732		0.495274	0.489994		0.0416667	0.0487805
BARC-014987-01944	A/C	Gm15	11799108	3'-UTR	Glyma15g15370.1	-	0.803621	0.808458		0.315628	0.309708		0.0640669	0.0597015
BARC-030079-06803	C/T	Gm15	14032467	3'-UTR	Glyma15g17640.1	-	0.611264	0.576555		0.475241	0.488279		0.0357143	0.0382775
BARC-016029-02040	A/G	Gm15	15100418	CDS	Glyma15g18360.1	Pro=>Leu	0.544944	0.558168		0.49596	0.493233		0.0393258	0.0420792
BARC-019069-03297	G/T	Gm15	15513340	CDS	Glyma15g18610.1	Ser=>Arg	0.808743	0.8125		0.309355	0.304688		0.010929	0.00961538
BARC-014329-01322	A/T	Gm15	15580382	3'-UTR	Glyma15g18640.1	-	0.84626	0.856098		0.260207	0.246389		0.0138504	0.0195122
BARC-013055-00431	C/T	Gm15	23169565	CDS	Glyma15g23580.1	Thr=>Ile	0.515027	0.521531		0.499548	0.499073		0.0409836	0.0430622
BARC-044107-08620	A/G	Gm15	24823131	CDS	Glyma15g24130.1	Ser=>Ser	0.623978	0.619332		0.469259	0.47152		0.0108992	0.0119332
BARC-040185-07678	A/T	Gm15	30398068	Intron	Glyma15g27770		0.621037	0.601804		0.4707	0.479272		0.0317003	0.0335052
BARC-016649-02159	C/G	Gm15	32425505	CDS	Glyma15g29620.1	Leu=>Val	0.531856	0.512165		0.49797	0.499704		0.0443213	0.0462287
BARC-040985-07872	A/G	Gm15	33274059	3'-UTR	Glyma15g30110.1	-	0.622535	0.637376		0.46997	0.462256		0.0112676	0.0173267
BARC-024299-04840	A/T	Gm15	42870022	Intron	Glyma15g37220		0.52809	0.544665		0.498422	0.49601		0.0280899	0.0322581
BARC-028805-06018	C/G	Gm15	43849635	CDS	Glyma15g37860.1	Val=>Leu	0.813187	0.8125		0.303828	0.304688		0.0164835	0.0144231
BARC-028221-05799	A/G	Gm15	43850999	Intergenic			0.534153	0.559666		0.497667	0.49288		0.0409836	0.0501193
BARC-040965-07871	A/G	Gm15	48222853	3'-UTR	Glyma15g41130.1	-	0.694444	0.721814		0.424383	0.401597		0.0166667	0.0171569
BARC-016131-02290	A/C	Gm15	49621578	CDS	Glyma15g42220.1	Cys=>Trp	0.747899	0.763092		0.377092	0.361565		0.0112045	0.00997506
BARC-029179-06104	A/G	Gm15	49863897	CDS	Glyma15g42440.1	Arg=>Arg	0.972603	0.971223		0.0532933	0.0558977		0.0547945	0.057554
BARC-014957-01937	A/T	Gm15	50090319	CDS	Glyma15g42660.1	Val=>Glu	0.956284	0.954327		0.0836095	0.0871741		0.0273224	0.0336538
BARC-042937-08466	C/T	Gm15	50114446	CDS	Glyma15g42680.1	Lys=>Arg	0.852861	0.85012		0.250978	0.254832		0.0544959	0.0503597
BARC-025839-05112	C/T	Gm15	50395811	3'-UTR	Glyma15g42980.1	-	0.7	0.662291		0.42	0.447323		0.0246575	0.026253
BARC-021153-03996	A/G	Gm16	1293421	Intron	Glyma16g01730		0.859673	0.859189		0.241271	0.241967		0.0245232	0.0238663
BARC-013651-01219	A/G	Gm16	1348464	Intron	Glyma16g01790		0.630495	0.613909		0.465942	0.47405		0.0412088	0.0383693
BARC-016069-02054	G/T	Gm16	1352530	Intron	Glyma16g01810		0.554795	0.571942		0.493995	0.489649		0.030137	0.0311751
BARC-021641-04161	C/T	Gm16	2314458	CDS	Glyma16g02710.1	Phe=>Phe	0.837875	0.841289		0.271681	0.267044		0.0245232	0.026253
BARC-022453-04332	G/T	Gm16	2746738	CDS	Glyma16g03190.1	Arg=>Leu	0.898072	0.890361		0.183078	0.195236		0.00550964	0.00722892
BARC-041455-07988	A/G	Gm16	2878589	Intron	Glyma16g03400		0.627049	0.657895		0.467717	0.450139		0.0355191	0.0334928
BARC-028599-05966	C/G	Gm16	3138028	CDS	Glyma16g03760.1	Arg=>Gly	0.533149	0.544471		0.497802	0.496045		0.0331492	0.03125
BARC-042521-08287	A/C	Gm16	3534754	Intron	Glyma16g04150		0.677112	0.645585		0.437263	0.45761		0.0572207	0.0548926
BARC-018661-03231	A/T	Gm16	3560487	Intron	Glyma16g04190		0.878747	0.880668		0.213102	0.210183		0.013624	0.0143198
BARC-020505-04644	A/G	Gm16	3775913	CDS	Glyma16g04460.1	Thr=>Ala	0.654795	0.646778		0.452077	0.456912		0.0438356	0.0429594
BARC-018093-02513	C/T	Gm16	3847560	Intron	Glyma16g04560		0.727397	0.749403		0.396581	0.375596		0.0191781	0.0190931
BARC-014467-01559	G/T	Gm16	3962328	CDS	Glyma16g04700.1	Arg=>Arg	0.541322	0.514388		0.496585	0.499586		0.030303	0.0311751
BARC-031195-07010	C/T	Gm16	4924210	Intron	Glyma16g05600		0.760929	0.779236		0.363832	0.344054		0.0355191	0.0310263
BARC-028307-05823	G/T	Gm16	4936609	Intergenic			0.959016	0.95933		0.0786079	0.0780316		0.00546448	0.00478469
BARC-031951-07227	C/T	Gm16	4936997	Intergenic			0.532951	0.512723		0.497828	0.499676		0.0458453	0.043257
BARC-044047-08593	A/G	Gm16	15662425	CDS	Glyma16g14740.1	Ala=>Val	0.539617	0.526253		0.496861	0.498622		0.0409836	0.0453461
BARC-025801-05075	C/T	Gm16	16552349	CDS	Glyma16g15580.1	Ser=>Ser	0.558659	0.582108		0.493118	0.486517		0.0167598	0.0171569
BARC-041381-07975	C/T	Gm16	24665854	Intergenic			0.635616	0.613909		0.463216	0.47405		0.0273973	0.028777
BARC-022261-04297	C/T	Gm16	25315268	3'-UTR	Glyma16g21960.1	-	0.628453	0.645631		0.467	0.457583		0.0303867	0.0291262
BARC-019807-04396	A/C	Gm16	26960110	CDS	Glyma16g23230.1	Ser=>Ile	0.705722	0.704057		0.415357	0.416721		0.0217984	0.0190931
BARC-018761-03242	A/G	Gm16	30002009	Intron	Glyma16g25850		0.994429	0.992556		0.01108	0.0147775		0	0
BARC-038949-07404	A/T	Gm16	30065254	3'-UTR	Glyma16g25920.1	-	0.928571	0.915423		0.132653	0.154848		0.00840336	0.00995025
BARC-031917-07226	A/G	Gm16	30331442	Intron	Glyma16g26160		0.555858	0.575359		0.49376	0.488642		0.0490463	0.0454545
BARC-043081-08519	C/G	Gm16	30962249	CDS	Glyma16g26870.1	Glu=>Gln	0.642077	0.607914		0.459629	0.476709		0.0382514	0.0407674
BARC-022077-04282	A/T	Gm16	31154850	3'-UTR	Glyma16g27140.2	-	0.895095	0.899761		0.187799	0.180382		0.00817439	0.00954654
BARC-022321-04314	C/T	Gm16	31206452	Intron	Glyma16g27190		0.786704	0.79733		0.335602	0.32319		0.0277008	0.0315534
BARC-042895-08450	C/T	Gm16	31292709	CDS	Glyma16g27280.1	Cys=>Cys	0.683924	0.712411		0.432344	0.409764		0.0217984	0.0214797
BARC-043111-08534	A/G	Gm16	31461554	CDS	Glyma16g27400.1	Arg=>Cys	0.739726	0.742243		0.385063	0.382636		0.0383562	0.0381862
BARC-041267-07957	A/G	Gm16	31575777	CDS	Glyma16g27560.1	Gln=>Arg	0.883562	0.861575		0.205761	0.238527		0.0136986	0.0190931
BARC-039625-07523	C/T	Gm16	32101062	CDS	Glyma16g28150.1	Ser=>Gly	0.907357	0.921241		0.168121	0.145112		0.0108992	0.00954654
BARC-017835-02393	C/T	Gm16	32526792	Intergenic			0.869146	0.873494		0.227462	0.221004		0.00275482	0.00240964
BARC-042131-08182	A/G	Gm16	33474902	CDS	Glyma16g29790.1	Stop=>Gln	0.975477	0.97852		0.0478436	0.0420367		0.027248	0.0238663
BARC-030433-06867	C/T	Gm16	33761413	CDS	Glyma16g30100.1	Thr=>Ala	0.524793	0.507246		0.498771	0.499895		0.046832	0.0483092
BARC-042413-08254	C/T	Gm16	35175092	CDS	Glyma16g31930.1	Glu=>Lys	0.565753	0.598321		0.491353	0.480666		0.0191781	0.0167866
BARC-025851-05118	C/T	Gm16	35571625	3'-UTR	Glyma16g32390.1	-	0.694521	0.711217		0.424324	0.410775		0.0356164	0.0334129
BARC-021875-04228	C/G	Gm16	36247449	CDS	Glyma16g33280.1	Arg=>Gly	0.546448	0.538278		0.495685	0.49707		0.0273224	0.0287081
BARC-024229-04809	A/G	Gm16	36641782	3'-UTR	Glyma16g33880.1	-	0.610959	0.603614		0.475376	0.478528		0.0493151	0.0506024
BARC-014389-01344	C/T	Gm17	691141	3'-UTR	Glyma17g01190.1	-	0.5	0.517943		0.5	0.499356		0.0245232	0.0311005
BARC-014483-01560	C/T	Gm17	967638	CDS	Glyma17g01590.1	Val=>Val	0.790634	0.813559		0.331064	0.303361		0.0165289	0.0145278
BARC-029521-06208	A/C	Gm17	1702474	3'-UTR	Glyma17g02620.1	-	0.836066	0.84375		0.27412	0.263672		0.00546448	0.00480769
BARC-030219-06833	C/T	Gm17	2103187	3'-UTR	Glyma17g03110.1	-	0.71875	0.746032		0.404297	0.378937		0.014881	0.015873
BARC-021477-04129	C/T	Gm17	2207647	CDS	Glyma17g03320.1	Stop=>Arg	0.594521	0.603365		0.482132	0.478631		0.0328767	0.0336538
BARC-029689-06324	C/T	Gm17	2705609	Intron	Glyma17g04120		0.968665	0.96778		0.0607065	0.0623629		0.00817439	0.0071599
BARC-024287-04825	A/T	Gm17	2804366	CDS	Glyma17g04190.1	Leu=>Ile	0.836986	0.85109		0.27288	0.253472		0.00273973	0.00242131
BARC-017911-02445	C/T	Gm17	3107052	3'-UTR	Glyma17g04650.1	-	0.979885	0.979747		0.0394207	0.0396859		0.00574713	0.00506329
BARC-018791-03019	C/T	Gm17	3458342	Intergenic			0.978788	0.978437		0.0415243	0.0421967		0	0
BARC-015479-01984	C/T	Gm17	3575993	3'-UTR	Glyma17g05220.1	-	0.917143	0.924433		0.151984	0.139713		0.00571429	0.00503778
BARC-025461-06505	A/C	Gm17	3586027	CDS	Glyma17g05240.1	Ala=>Ser	0.978142	0.976077		0.0427603	0.0467022		0	0
BARC-029195-06120	C/G	Gm17	4275296	Intergenic			0.547414	0.576531		0.495504	0.488286		0.0143678	0.0153061
BARC-024261-04822	A/G	Gm17	4334694	Intron	Glyma17g06130		0.59589	0.575359		0.48161	0.488642		0.0191781	0.0263158
BARC-018645-03217	C/T	Gm17	4367666	CDS	Glyma17g06170.2	Cys=>Tyr	0.716524	0.660354		0.406235	0.448573		0.019943	0.0176768
BARC-044417-08704	G/T	Gm17	4640335	Intron	Glyma17g06510		0.691131	0.641689		0.426938	0.459848		0.0428135	0.0463215
BARC-014619-01595	C/T	Gm17	4967175	CDS	Glyma17g06910.1	Ile=>Ile	0.771858	0.736842		0.352187	0.387812		0.0245902	0.0287081
BARC-030909-06972	G/T	Gm17	5183515	CDS	Glyma17g07120.1	Ser=>Stop	0.694215	0.658981		0.424561	0.44945		0.0330579	0.0364078
BARC-028485-05923	C/G	Gm17	5941000	3'-UTR	Glyma17g08030.1	-	0.915301	0.926014		0.155051	0.137024		0.00546448	0.00477327
BARC-040963-07870	A/G	Gm17	6742263	Intron	Glyma17g09090		0.715847	0.733813		0.40682	0.390663		0.0273224	0.028777
BARC-021191-04000	A/G	Gm17	7387475	3'-UTR	Glyma17g09900.1	-	0.595628	0.607656		0.48171	0.476821		0.0218579	0.0239234
BARC-022037-04263	A/G	Gm17	7417557	Intergenic			0.927198	0.923445		0.135004	0.141389		0.00274725	0.00478469
BARC-024449-04894	C/T	Gm17	9260059	3'-UTR	Glyma17g12240.1	-	0.870572	0.884248		0.225352	0.204707		0.0245232	0.0214797
BARC-029665-06288	C/G	Gm17	10541542	Intron	Glyma17g13750		0.856105	0.873711		0.246379	0.22068		0.0319767	0.0360825
BARC-025885-05137	A/G	Gm17	11157705	3'-UTR	Glyma17g14420.1	-	0.862259	0.874396		0.237537	0.219655		0	0
BARC-013637-01193	A/C	Gm17	11915725	Intron	Glyma17g15230		0.539945	0.534772		0.496809	0.497582		0.0550964	0.057554
BARC-032251-08930	A/G	Gm17	15485935	Intron	Glyma17g18250		0.912088	0.913462		0.160367	0.158099		0.010989	0.0144231
BARC-041779-08090	C/T	Gm17	16268647	Intergenic			0.700292	0.691099		0.419766	0.426962		0.0497076	0.0418848
BARC-013295-00467	A/G	Gm17	19056429	CDS	Glyma17g20310.1	His=>Tyr	0.574932	0.599045		0.48877	0.48038		0.0326975	0.0334129
BARC-030169-06817	A/T	Gm17	20538366	3'-UTR	Glyma17g21240.1	-	0.589636	0.609453		0.483931	0.47604		0.0420168	0.0447761
BARC-030579-06905	A/G	Gm17	37973196	3'-UTR	Glyma17g34100.1	-	0.708447	0.727924		0.4131	0.396102		0.0381471	0.0334129
BARC-013653-01222	A/G	Gm17	38730132	Intron	Glyma17g34740		0.952316	0.955742		0.0908203	0.0845991		0.0027248	0.00239234
BARC-013709-01241	A/C	Gm17	39726751	Intron	Glyma17g35720		0.983562	0.97852		0.0323363	0.0420367		0.00547945	0.00477327
BARC-029859-06448	A/G	Gm17	40146555	Intergenic			0.920833	0.929095		0.145799	0.131754		0.0194444	0.0195599
BARC-020027-04405	C/T	Gm18	181095	3'-UTR	Glyma18g00500.1	-	0.744536	0.739857		0.380405	0.384937		0.0191257	0.0238663
BARC-018387-03171	G/T	Gm18	488511	3'-UTR	Glyma18g00990.1	-	0.924658	0.927208		0.139332	0.134987		0.0136986	0.0119332
BARC-022431-04323	A/C	Gm18	734521	CDS	Glyma18g01390.1	Val=>Leu	0.969863	0.973747		0.0584575	0.0511275		0.00547945	0.00477327
BARC-018013-02496	C/T	Gm18	949591	3'-UTR	Glyma18g01680.1	-	0.645205	0.671053		0.457831	0.441482		0.0136986	0.0119617
BARC-028719-05996	A/G	Gm18	977112	3'-UTR	Glyma18g01730.1	-	0.604396	0.624402		0.478203	0.469048		0.0384615	0.0478469
BARC-014381-01340	C/T	Gm18	1108016	CDS	Glyma18g01890.1	Glu=>Gly	0.66485	0.688544		0.445649	0.428902		0.0163488	0.0167064
BARC-040479-07752	C/G	Gm18	1229025	Intron	Glyma18g02060		0.838398	0.806763		0.270974	0.311793		0.00828729	0.00483092
BARC-027482-06592	A/G	Gm18	1235422	3'-UTR	Glyma18g02080.1	-	0.732143	0.70933		0.392219	0.412362		0.0192308	0.0263158
BARC-027452-06569	A/T	Gm18	1789125	Intergenic			0.904372	0.908115		0.172967	0.166885		0.0983607	0.0930788
BARC-030893-06961	C/T	Gm18	2042727	Intron	Glyma18g03100		0.637741	0.633094		0.462055	0.464572		0.030303	0.0335731
BARC-015067-02555	A/G	Gm18	2155134	Intron	Glyma18g03240		0.520661	0.531175		0.499146	0.498056		0.0330579	0.0311751
BARC-013237-00459	A/G	Gm18	5517202	Intron	Glyma18g06840		0.869863	0.863962		0.226403	0.235064		0.0246575	0.0238663
BARC-021979-04242	C/T	Gm18	5844724	Intergenic			0.609589	0.598086		0.47598	0.480758		0.0191781	0.0191388
BARC-041147-07917	A/G	Gm18	6085269	Intergenic			0.982143	0.977492		0.0350765	0.0440029		0.0357143	0.0385852
BARC-042201-08212	C/T	Gm18	6828970	3'-UTR	Glyma18g08080.1	-	0.598901	0.592771		0.480437	0.482787		0.0274725	0.0240964
BARC-020139-04480	C/T	Gm18	7008348	CDS	Glyma18g08220.1	His=>Tyr	0.813187	0.828537		0.303828	0.284127		0.010989	0.0119904
BARC-021257-04015	A/T	Gm18	8828817	3'-UTR	Glyma18g10030.1	-	0.770604	0.757177		0.353547	0.36772		0.0247253	0.0263158
BARC-039993-07626	A/G	Gm18	9012110	Intergenic			0.643275	0.615584		0.458945	0.47328		0.0409357	0.0415584
BARC-021337-04040	A/G	Gm18	10714843	Intron	Glyma18g11930		0.96049	0.965394		0.0758971	0.0668172		0.00817439	0.0071599
BARC-029457-06193	A/T	Gm18	52346972	Intron	Glyma18g43020		0.523224	0.514354		0.498921	0.499588		0.0245902	0.0287081
BARC-013627-01181	C/T	Gm18	53583240	CDS	Glyma18g43980.1	Pro=>Pro	0.814607	0.801956		0.302045	0.317645		0.0337079	0.0342298
BARC-040163-07662	C/T	Gm18	54810214	Intron	Glyma18g45060		0.844687	0.826555		0.262382	0.286724		0.027248	0.0263158
BARC-024489-04936	A/G	Gm18	55000978	3'-UTR	Glyma18g45240.1	-	0.863388	0.840909		0.235898	0.267562		0.010929	0.0119617
BARC-017185-02246	T/G	Gm18	55058768	Intergenic			0.727901	0.737981		0.396123	0.38673		0.0248619	0.0240385
BARC-015471-01977	A/C	Gm18	56338736	Intron	Glyma18g46630		0.56456	0.563397		0.491664	0.491962		0.0302198	0.0311005
BARC-021407-04097	A/C	Gm18	56723653	3'-UTR	Glyma18g47070.1	-	0.511019	0.508393		0.499757	0.499859		0.030303	0.0383693
BARC-026013-05225	C/T	Gm18	57185702	Intron	Glyma18g47570		0.617486	0.595465		0.472394	0.481773		0.0382514	0.0357995
BARC-017681-03105	A/C	Gm18	57210249	3'-UTR	Glyma18g47610.1	-	0.824713	0.832918		0.289123	0.278332		0.0172414	0.0199501
BARC-016503-02070	A/T	Gm18	57288838	CDS	Glyma18g47710.1	Tyr=>Phe	0.582873	0.55649		0.486264	0.493618		0.0552486	0.0649038
BARC-015063-02553	A/G	Gm18	57353881	Intron	Glyma18g47780		0.652589	0.639618		0.453433	0.461014		0.0245232	0.0334129
BARC-044741-08783	A/G	Gm18	59499800	3'-UTR	Glyma18g50340.1	-	0.564208	0.555156		0.491755	0.493916		0.0245902	0.0263789
BARC-031121-06998	A/G	Gm18	60469793	3'-UTR	Glyma18g51600.1	-	0.82687	0.836983		0.286312	0.272885		0.0249307	0.0243309
BARC-014379-01337	C/T	Gm18	60909770	CDS	Glyma18g52250.1	Gly=>Arg	0.765668	0.77685		0.358841	0.346709		0.0163488	0.0167064
BARC-039099-07444	C/G	Gm18	61052973	3'-UTR	Glyma18g52450.1	-	0.801389	0.805623		0.318329	0.313189		0.0138889	0.0122249
BARC-021603-04153	A/G	Gm18	61162023	Intergenic			0.59517	0.599496		0.481885	0.480201		0.0596591	0.0604534
BARC-017669-03102	A/G	Gm18	62046670	Intron	Glyma18g53760		0.610959	0.630072		0.475376	0.466163		0.0493151	0.0477327
BARC-013305-00475	C/T	Gm18	62258850	Intron	Glyma18g54010		0.99455	0.988067		0.0108398	0.0235815		0	0
BARC-020457-04632	A/G	Gm19	35973967	3'-UTR	Glyma19g28480.1	-	0.524658	0.514388		0.498784	0.499586		0.0191781	0.0215827
BARC-031583-07115	C/T	Gm19	36278837	Intron	Glyma19g28710		0.86921	0.866348		0.227368	0.231578		0.0108992	0.0143198
BARC-018885-03267	C/T	Gm19	36397518	Intergenic			0.72752	0.73445		0.396469	0.390067		0.027248	0.0287081
BARC-022029-04261	A/G	Gm19	37003519	Intron	Glyma19g29440		0.84903	0.868675		0.256355	0.228158		0.0193906	0.0168675
BARC-013203-00448	A/G	Gm19	37244455	Intron	Glyma19g29590		0.585831	0.610979		0.485266	0.475368		0.0490463	0.0477327
BARC-016181-02302	C/T	Gm19	37876965	Intron	Glyma19g30210		0.842896	0.83134		0.264844	0.280428		0.00819672	0.00717703
BARC-030291-06848	C/T	Gm19	40201264	3'-UTR	Glyma19g32450.1	-	0.617166	0.616945		0.472544	0.472648		0.0299728	0.0310263
BARC-044415-08701	C/T	Gm19	41343324	3'-UTR	Glyma19g33740.1	-	0.637602	0.599045		0.462131	0.48038		0.0163488	0.0190931
BARC-044913-08838	A/C	Gm19	43125554	Intergenic			0.572802	0.567146		0.4894	0.490983		0.0467033	0.0455635
BARC-024345-04854	C/G	Gm19	44410232	Intergenic			0.706845	0.692308		0.41443	0.426036		0.0208333	0.0212202
BARC-013835-01248	A/T	Gm19	44642143	Intron	Glyma19g37520		0.856164	0.823389		0.246294	0.290839		0.0191781	0.0238663
BARC-029975-06765	G/T	Gm19	45144455	CDS	Glyma19g38150.1	Ser=>Ala	0.533333	0.552835		0.497778	0.494417		0.0173913	0.0180412
BARC-013061-00434	G/T	Gm19	45324662	3'-UTR	Glyma19g38410.1	-	0.805447	0.801394		0.313404	0.318324		0.0311284	0.0278746
BARC-013007-00419	C/T	Gm19	45472806	CDS	Glyma19g38600.1	Cys=>Cys	0.867403	0.855072		0.23003	0.247847		0.0165746	0.0144928
BARC-021733-04193	A/G	Gm19	45993129	CDS	Glyma19g39240.1	Cys=>Cys	0.617166	0.616945		0.472544	0.472648		0.013624	0.0119332
BARC-014655-01607	G/T	Gm19	46478042	CDS	Glyma19g39990.1	Asn=>Lys	0.953039	0.946341		0.0895119	0.101559		0	0
BARC-028787-06014	A/G	Gm19	46761039	CDS	Glyma19g40320.1	Stop=>Stop	0.847262	0.836317		0.258818	0.273782		0.0230548	0.0255754
BARC-021321-04035	G/T	Gm19	47258980	CDS	Glyma19g40960.1	Trp=>Cys	0.93306	0.933894		0.124918	0.123472		0.0136612	0.0120192
BARC-018175-02533	A/T	Gm19	47721923	CDS	Glyma19g41450.1	Asp=>Val	0.760929	0.753589		0.363832	0.371386		0.00273224	0.00478469
BARC-021827-04218	A/G	Gm19	48091800	3'-UTR	Glyma19g41980.1	-	0.523288	0.511933		0.498915	0.499715		0.0547945	0.0548926
BARC-014385-01342	A/C	Gm19	50222676	CDS	Glyma19g44920.2	Pro=>Pro	0.649864	0.678998		0.455082	0.43592		0.0354223	0.0357995
BARC-019039-03054	A/G	Gm19	50424603	Intron	Glyma19g45200		0.886427	0.892512		0.201349	0.191869		0.0110803	0.0120773
BARC-028335-05833	G/T	Gm20	695013	CDS	Glyma20g01010.1	Leu=>Phe	0.603825	0.593079		0.478441	0.482673		0.0491803	0.0548926
BARC-027552-06609	A/G	Gm20	2005776	CDS	Glyma20g02370.1	Gln=>Stop	0.80814	0.792208		0.3101	0.329229		0.00581395	0.0103896
BARC-021343-04041	A/C	Gm20	2053709	Intron	Glyma20g02410		0.80854	0.802885		0.309606	0.316522		0.00275482	0.00480769
BARC-024577-05301	A/G	Gm20	4662012	Intron	Glyma20g04490		0.972622	0.975827		0.053256	0.0471774		0.00864553	0.00763359
BARC-029827-06444	C/T	Gm20	23031915	Intron	Glyma20g16510		0.653846	0.679426		0.452663	0.435613		0.043956	0.0430622
BARC-040489-07755	C/T	Gm20	24581406	Intergenic			0.837912	0.819277		0.271631	0.296124		0.021978	0.0192771
BARC-041129-07912	C/G	Gm20	32449599	3'-UTR	Glyma20g22430.1	-	0.617808	0.643198		0.472242	0.458989		0.0191781	0.0167064
BARC-039921-07607	C/T	Gm20	33941089	CDS	Glyma20g24280.1	Tyr=>His	0.694521	0.693317		0.424324	0.425257		0.0356164	0.0310263
BARC-029461-06196	A/G	Gm20	34439611	3'-UTR	Glyma20g24790.1	-	0.623288	0.619332		0.4696	0.47152		0.0465753	0.0453461
BARC-039067-07437	C/G	Gm20	34505280	3'-UTR	Glyma20g24860.1	-	0.714876	0.66747		0.407657	0.443908		0.0523416	0.0578313
BARC-017311-02261	C/T	Gm20	34670042	Intergenic			0.659836	0.675837		0.448905	0.438162		0.0245902	0.0263158
BARC-025913-05155	A/G	Gm20	35186610	Intron	Glyma20g25510		0.865057	0.873737		0.233467	0.220641		0.0142045	0.0151515
BARC-020171-04491	A/C	Gm20	35922130	3'-UTR	Glyma20g26440.1	-	0.501362	0.534606		0.499996	0.497605		0.0163488	0.0190931
BARC-038869-07359	A/G	Gm20	36500987	CDS	Glyma20g27310.1	Arg=>Trp	0.557221	0.565632		0.493452	0.491385		0.0190736	0.0190931
BARC-030259-06840	A/G	Gm20	37166309	Intron	Glyma20g28210		0.805322	0.815271		0.313557	0.301208		0.00280112	0.00492611
BARC-025847-05113	A/G	Gm20	37342445	CDS	Glyma20g28420.1	Asp=>Gly	0.557534	0.557831		0.49338	0.493311		0.0356164	0.0457831
BARC-039753-07565	G/T	Gm20	37996006	Intron	Glyma20g29040		0.605634	0.598131		0.477683	0.480741		0.0352113	0.0311526
BARC-014741-01637	A/G	Gm20	40073030	3'-UTR	Glyma20g31460.1	-	0.587258	0.626225		0.484772	0.468134		0.0277008	0.0269608
BARC-044361-08677	A/G	Gm20	41309251	3'-UTR	Glyma20g32670.1	-	0.807163	0.822542		0.311302	0.291933		0.00550964	0.00479616
BARC-027542-06603	A/G	Gm20	41803556	Intron	Glyma20g33190		0.985915	0.982544		0.0277723	0.0343033		0.0056338	0.00498753
BARC-040505-07757	A/G	Gm20	43080897	Intron	Glyma20g34750		0.559091	0.560647		0.493017	0.492644		0.0272727	0.032345
BARC-029301-06148	A/C	Gm20	43584528	Intron	Glyma20g35310		0.88872	0.876359		0.197794	0.216708		0.0457317	0.0461957
BARC-025969-05190	A/T	Gm20	43678719	Intron	Glyma20g35410		0.642857	0.623057		0.459184	0.469714		0.107872	0.121762
BARC-028649-05981	G/T	Gm20	44351641	CDS	Glyma20g36120.1	Ser=>Ser	0.940608	0.92944		0.11173	0.131162		0.118785	0.141119
BARC-029707-06329	C/T	Gm20	44589701	Intron	Glyma20g36510		0.878873	0.872818		0.21291	0.222014		0.0056338	0.00997506
BARC-028901-06041	A/G	Gm20	46108934	Intron	Glyma20g38530		0.694215	0.671533		0.424561	0.441153		0.0275482	0.0340633
BARC-013645-01207	C/T	Gm20	46624541	CDS	Glyma20g39240.1	Arg=>His	0.637602	0.665871		0.462131	0.444974		0.0326975	0.0334129
Meana							0.731263	0.730753		0.353127	0.354282		0.0283807	0.0292765
Note: a bootstrap (100 times) across loci with confidence interval 0.95.
* indicated that information from Soybean genome sequence at Phytozome:comparativegenomics of plants (http://www.phytozome.net/soybean) .
□ heterozygosity is the proportion of heterozygous individuals in the population (Liu and Muse, 2005).
# Li et al. 2010 New Phytologist
$ NE, NorthEast cluster; N, North cluster; H, Huanghuai cluster; S, South cluster.
