# Supplementary material for: Detecting SNPs underlying domestication-related traits in soybean
Source: BMC Plant Biol. 2014 Sep 26;14:251. doi: 10.1186/s12870-014-0251-1 (PMC4180965; doi:10.1186/s12870-014-0251-1)
Supplement: Additional file 3: — Properties of the 64 SNP locus outliers in soybean. [file 12870_2014_251_MOESM3_ESM.xlsx]

## Sheet: Sheet1
Additional file 3 Properties of the 64 SNP locus outliers
Locus_Name	SNP type	Physical group	Physical position (bp)&	SNP location	Gene ID	AA change	Biological Function	Outlier type	Marker/QTL reported in the previous studies
									Traits	Marker/region	SSR1 start (bp)&	SSR2 start (bp)&	Reference
BARC-017909-02439	A/G	Gm01	7694592	Intron	Glyma01g07120		Fatty acid metabolism	W-LC;W-MC
BARC-030807-06945	A/T	Gm01	53063714	3'-UTR	Glyma01g41600		Fatty acid metabolism	W-MC	Twinning habit	Satt408	53492187		Liu et al. 2007
									Flower color	Sat_414-Satt129	51449361	5425771	Yang et al. 2010
BARC-021561-04146	C/T	Gm02	44574256	Intron	Glyma02g39320		Nitrogen assimilation	W-LC;W-MC	Twinning habit	Satt546	43775564		Liu et al. 2007
BARC-013983-01297	C/T	Gm02	45564632	Intron	Glyma02g40330		DNA repairs|regulations of photoperiod and vascular differentiation|responses of nutrition deficiency and stress	W-LC;W-MC
BARC-031833-07221	C/T	Gm03	3299192	CDS	Glyma03g03520	Pro=>Ser	oxidation reduction	W-LC
BARC-016627-02152	C/G	Gm03	41779706	CDS	Glyma03g34310	Arg=>Gly	Response to salt stress| transport|gibberellic acid mediated signaling	W-MC
BARC-014361-01331	A/G	Gm04	5468572	3'-UTR	Glyma04g07050		Phospholipid binding	W-LC;W-MC
BARC-016977-02171	A/G	Gm04	7533370	CDS	Glyma04g09350	Val=>Ala	Response to salt stress	W-LC;W-MC
BARC-030073-06797	C/T	Gm04	8017920	CDS	Glyma04g09730	Thr=>Ala	cell proliferation|flower development|root development|shoot development|leaf development	W-LC
BARC-020509-04645	C/T	Gm04	41667205	CDS	Glyma04g35330	Ala=>Val	Response to singlet oxygen	W-MC
BARC-018681-02991	A/T	Gm05	39001500	3'-UTR	Glyma05g34780		Protein kinase activity| protein amino acid phosphorylation	W-MC
BARC-027688-06630	A/C	Gm06	6488212	3'-UTR	Glyma06g08880		Protein kinase activity|protein amino acid phosphorylation	W-MC
BARC-014305-01310	C/T	Gm06	14424803	Intron	Glyma06g18110		Sugar metabolism	W-LC;W-MC
BARC-025707-05009	C/T	Gm06	16659554	Intron	Glyma06g20230		Transcription factor activity|nucleus ( Homeobox domain)	W-MC	Seed-coat color	Satt286-Satt365	16171860		Yang et al. 2010
BARC-042161-08194	C/T	Gm06	20081051	Intergenic				W-MC
BARC-045081-08872	C/T	Gm08	10954450	3'-UTR	Glyma08g15100.2			W-LC;W-MC
BARC-039223-07478	A/G	Gm08	22047839	Intron	Glyma08g27720		Protein disulfide oxidoreductase activity	W-MC
BARC-043033-08505	A/G	Gm09	8025563	CDS	Glyma09g08690	Pro=>Ser	Transcription factor activity (PHD-finger)	W-MC	Plant height,	Satt137-Satt178	5753983	6951906	Wang et al. 2004
									Maturity time, Yield, Lodging
BARC-042003-08158	A/G	Gm09	9939177	CDS	Glyma09g09930	Ala=>Thr		W-LC;W-MC
BARC-045249-08914	A/G	Gm09	30151383	Intergenic				W-LC; W-MC
BARC-029583-06223	A/G	Gm09	35730340	3'-UTR	Glyma09g28780			W-MC
BARC-015535-01992	G/T	Gm09	45464064	3'-UTR	Glyma09g40560		Nucleotide binding	W-MC
BARC-031677-07213	C/T	Gm10	43841675	Intron	Glyma10g35580			W-MC	Maturity time	Satt592-Satt581	42983859	44136462	Wang et al. 2004
									Plant height	Satt592	42983859		Wang et al. 2004
									Seed weight	Sat_274	43209696		Liu et al. 2007
BARC-041383-07976	A/T	Gm10	45685760	3'-UTR	Glyma10g37780.2		nucleic acid binding|zinc ion binding	W-LC
BARC-021617-04156	A/G	Gm11	8911314	3'-UTR	Glyma11g12480		Response to abiotic stress| circadian rhythm|innate immune response|regulation of stomata| stomatal movement	W-LC;W-MC
BARC-016279-02316	A/T	Gm11	10804695	3'-UTR	Glyma11g15090			W-MC
BARC-040309-07711	A/T	Gm11	15576651	3'-UTR	Glyma11g18980		Electron carrier	W-MC
BARC-043061-08513	A/G	Gm12	3580906	Intergenic				W-LC
BARC-032147-07327	C/T	Gm12	7942712	Intergenic				W-MC
BARC-018577-02980	C/G	Gm12	10342367	CDS	Glyma12g12190.1	Asp=>Glu		W-LC
BARC-018973-03046	A/G	Gm12	14793893	Intron	Glyma12g15800			W-MC
BARC-029055-06058	A/G	Gm12	32445510	Intergenic				W-LC;W-MC
BARC-031169-07006	C/T	Gm13	1456933	CDS	Glyma13g01760.1	Ala=>Thr	protein binding	W-LC
BARC-014535-01572	A/T	Gm13	6158497	3'-UTR	Glyma13g05840		Catalytic activity|binding	W-LC,W-MC	Seed-coat color	Satt348-Satt160	5491250	3993326	Yang et al. 2010
BARC-018487-03198	G/T	Gm13	11689036	3'-UTR	Glyma13g10120		Transcription factor activity |DNA binding	W-MC
BARC-018095-02514	C/G	Gm13	20365685	CDS	Glyma13g16410.1	Arg=>Gly		W-LC
BARC-030359-06858	A/C	Gm13	32170760	3'-UTR	Glyma13g29240.1		chaperone binding;protein binding	W-LC
BARC-018177-02535	A/G	Gm13	36054813	3'-UTR	Glyma13g34500.1		uroporphyrinogen decarboxylase activity;porphyrin biosynthesis	W-LC
BARC-029687-06322	C/T	Gm14	49226905	5'-UTR	Glyma14g40260		Heat shock protein binding	W-LC;W-MC
BARC-040761-07845	G/T	Gm14	49368577	Intron	Glyma14g40430			W-MC
BARC-031363-07063	A/C	Gm14	49423699	Intron	Glyma14g40490			W-MC
BARC-018923-03037	A/G	Gm15	1541381	CDS	Glyma15g02280	Phe=>Leu		W-LC;W-MC	Yield, Plant height	Satt575	877834		Wang et al. 2004
BARC-040985-07872	A/G	Gm15	33274059	3'-UTR	Glyma15g30110.1		response to biotic stimulus;defense response	W-LC
BARC-040965-07871	A/G	Gm15	48222853	3'-UTR	Glyma15g41130		Response to auxin stimulus	W-LC;W-MC
BARC-018093-02513	C/T	Gm16	3847560	Intron	Glyma16g04560		oxidation reduction	W-LC;W-MC
BARC-042895-08450	C/T	Gm16	31292709	CDS	Glyma16g27280	Cys=>Cys	Regulation of transcription| response to aluminum ion, acidity	W-LC;W-MC	Flower color	Sctt011-Sat_396	31795033	33531213	Yang et al. 2010
BARC-039625-07523	C/T	Gm16	32101062	CDS	Glyma16g28150	Ser=>Gly	Response to stress	W-MC	Flower color	Sctt011-Sat_396	31795033	33531213	Yang et al. 2010
BARC-025851-05118	C/T	Gm16	35571625	3'-UTR	Glyma16g32390		Protein amino acid phosphorylation	W-LC,W-MC
BARC-014483-01560	C/T	Gm17	967638	CDS	Glyma17g01590	Val=>Val	Hydrolase activity|zinc ion binding	W-LC;W-MC
BARC-024261-04822	A/G	Gm17	4334694	Intron	Glyma17g06130			W-MC
BARC-018645-03217	C/T	Gm17	4367666	CDS	Glyma17g06170	Cys=>Tyr	Response to cadmium ion| DNA mediated transfor-mation |nucleosome assembly	W-MC
BARC-029665-06288	C/G	Gm17	10541542	Intergenic				W-LC;W-MC	Seed weight	Satt002-Satt389	9088800	14024896	Liu et al. 2007
BARC-030579-06905	A/G	Gm17	37973196	3'-UTR	Glyma17g34100		Protein serine/threonine phosphatase activity	W-MC
BARC-020027-04405	C/T	Gm18	181095	Intergenic				W-LC;W-MC
BARC-018013-02496	C/T	Gm18	949591	3'-UTR	Glyma18g01680			W-LC;W-MC
BARC-017185-02246	G/T	Gm18	55058768	Intergenic	_			W-LC	Soybean cyst nematode resistance	Satt288-Satt472	55407034	58136231	Kabelka et al. 2005
BARC-026013-05225	C/T	Gm18	57185702	Intron	Glyma18g47570			W-MC	Soybean cyst nematode resistance	Satt288-Satt472	55407034	58136231	Kabelka et al. 2005
BARC-044741-08783	A/G	Gm18	59499800	3'-UTR	Glyma18g50340		Transferase activity	W-MC
BARC-018885-03267	C/T	Gm19	36397518	Intergenic				W-LC,W-MC
BARC-022029-04261	A/G	Gm19	37003519	Intron	Glyma19g29440			W-LC;W-MC
BARC-044415-08701	C/T	Gm19	41343324	3'-UTR	Glyma19g33740			W-MC	Maturity time	Satt481-Sct_010	40127078	41187667	Wang et al. 2004
BARC-021827-04218	A/G	Gm19	48091800	3'-UTR	Glyma19g41980			W-MC
BARC-041129-07912	C/G	Gm20	32449599	3'-UTR	Glyma20g22430		Catalytic activity|pyridoxal phosphate binding	W-MC	Protein content	Sat_174-ssrpqtl_38	24547862	32910185	Bolon et al. 2010
BARC-014741-01637	A/G	Gm20	40073031	3'-UTR	Glyma20g31460		Peptidase activity|protein binding zinc ion binding	W-MC
& The physical location of markers on the soybean genome (Glyma1.1) (http://www.phytozome.net/); * Motif start position
Reference
Bolon Y-T, Joseph B, Cannon SB, Graham MA, Diers BW, Farmer AD, May GD, Muehlbauer GJ, Specht JE, Tu ZJ. 2010. Complementary genetic and genomic approaches help characterize the linkage group I seed protein QTL in soybean. BMC Plant Biol 10: 41.
Kabelka EA, Carlson SR, Diers BW. 2005. Localization of two loci that confer resistance to soybean cyst nematode from PI 468916. Crop Sci 45: 2473-2481.
Liu B, Fujita T, Yan ZH, Sakamoto S, Xu D, Abe J. 2007. QTL mapping of domestication-related traits in soybean (Glycine max). Ann Bot-London 100: 1027-1038.
Wang D, Graef GL, Procopiuk AM, Diers BW. 2004. Identification of putative QTL that underlie yield in interspecific soybean backcross populations. Theor Appl Genet 108: 458-467.
Yang K, Jeong N, Moon JK, Lee YH, Lee SH, Kim HM, Hwang CH, Back K, Palmer RG, Jeong SC. 2010. Genetic analysis of genes controlling natural variation of seed coat and flower colors in soybean. J Hered 101: 757-768.
