# Supplementary material for: Detecting SNPs underlying domestication-related traits in soybean
Source: BMC Plant Biol. 2014 Sep 26;14:251. doi: 10.1186/s12870-014-0251-1 (PMC4180965; doi:10.1186/s12870-014-0251-1)
Supplement: Additional file 5: — The joint distribution of testa color and allelic status at SNP locus outliers associated with soybean testa color. [file 12870_2014_251_MOESM5_ESM.xls]

## Sheet: Sheet1
Additional file 5. The joint distribution of testa color and allelic status at SNP locus outliers associated with testa color.
SNP	Chr.	Position (bp)	Genotype	No. of accessions	Black	Brown	Cyan	Double	Yellow
BARC-018681-02991	Gm05	39001501	A/A	120	60(50.0%)	14(11.7%)	8(6.7%)	11(9.2%)	27(22.5%)
			A/G	9	4(44.4%)	2(22.2%)	0(0.0%)	2(22.2%)	1(11.1%)
			G/G	288	24(8.3%)	11(3.8%)	29(10.1%)	14(4.9%)	209(72.6%)
BARC-018093-02513	Gm16	3847561	A/A	101	58(57.4%)	17(16.8%)	1(1.0%)	15(14.9%)	10(9.9%)
			A/G	7	4(57.1%)	0(0.0%)	1(14.3%)	1(14.3%)	1(14.3%)
			G/G	308	26(8.4%)	10(3.2%)	35(11.4%)	11(3.6%)	226(73.4%)
BARC-045249-08914	Gm09	30151384	A/A	33	27(81.8%)	1(3.0%)	0(0.0%)	4(12.1%)	1(3.0%)
			A/G	5	2(40.0%)	0(0.0%)	0(0.0%)	3(60.0%)	0(0.0%)
			G/G	378	59(15.6%)	26(6.9%)	37(9.8%)	20(5.3%)	235(62.2%)
BARC-029687-06322	Gm14	49226906	A/A	101	53(52.5%)	10(9.9%)	5(5.0%)	10(9.9%)	23(22.8%)
			A/G	4	2(50.0%)	1(25.0%)	0(0.0%)	0(0.0%)	1(25.0%)
			G/G	308	32(10.4%)	16(5.2%)	32(10.4%)	17(5.5%)	210(68.2%)
BARC-040965-07871	Gm15	48222854	A/A	289	32(11.1%)	18(6.2%)	25(8.7%)	15(5.2%)	198(68.5%)
			A/G	7	2(28.6%)	1(14.3%)	2(28.6%)	1(14.3%)	1(14.3%)
			G/G	110	52(47.3%)	8(7.3%)	8(7.3%)	10(9.1%)	32(29.1%)
BARC-029665-06288	Gm17	10541543	C/C	331	49(14.8%)	21(6.3%)	30(9.1%)	20(6.0%)	210(63.4%)
			C/G	13	4(30.8%)	0(0.0%)	1(7.7%)	1(7.7%)	7(53.8%)
			G/G	42	25(59.5%)	4(9.5%)	2(4.8%)	5(11.9%)	6(14.3%)
BARC-030579-06905	Gm17	37973197	C/C	297	32(10.8%)	15(5.1%)	27(9.1%)	14(4.7%)	209(70.4%)
			C/T	14	6(42.9%)	1(7.1%)	1(7.1%)	4(28.6%)	1(7.1%)
			T/T	106	50(47.2%)	11(10.4%)	9(8.5%)	9(8.5%)	27(25.5%)
BARC-020027-04405	Gm18	181096	A/A	104	53(51.0%)	2(1.9%)	4(3.8%)	9(8.7%)	35(33.7%)
			A/G	10	3(30.0%)	1(10.0%)	1(10.0%)	1(10.0%)	4(40.0%)
			G/G	303	32(10.6%)	24(7.9%)	32(10.6%)	17(5.6%)	198(65.3%)
BARC-018013-02496	Gm18	949592	C/C	135	61(45.2%)	12(8.9%)	12(8.9%)	12(8.9%)	38(28.1%)
			C/T	5	1(20.0%)	1(20.0%)	0(0.0%)	1(20.0%)	2(40.0%)
			T/T	276	26(9.4%)	14(5.1%)	25(9.1%)	13(4.7%)	197(71.4%)
BARC-022029-04261	Gm19	37003520	C/C	355	44(12.4%)	22(6.2%)	34(9.6%)	20(5.6%)	234(65.9%)
			C/T	7	3(42.9%)	2(28.6%)	0(0.0%)	2(28.6%)	0(0.0%)
			T/T	51	39(76.5%)	1(2.0%)	3(5.9%)	5(9.8%)	3(5.9%)
